# Supplementary material for: Di-μ-hydroxido-bis[tris(1,1,1,5,5,5-hexa­fluoro­acetyl­acetonato-κ2 O,O′)hafnium(IV)] acetone solvate
Source: Acta Crystallogr Sect E Struct Rep Online. 2009 Oct 17;65(Pt 11):m1367–8. doi: 10.1107/S1600536809041658 (PMC2971352; doi:10.1107/S1600536809041658)
Supplement: Supplementary file 1 [file e-65-m1367-sup1.cif]

##############################################################################
###                                                                        ###
###        Electronic paper (Acta Crystallographica Section E)             ###
###                                                                        ###
##############################################################################
#                                                                            #
# This CIF contains the data in a paper accepted for publication in Acta     #
# Crystallographica Section E. It conforms to the requirements of Notes      #
# for Authors for Section E, and has been peer reviewed under the auspices   #
# of the IUCr Commission on Journals.                                        #
#                                                                            #
# Full details of the Crystallographic Information File format               #
# are given in the paper "The Crystallographic Information File (CIF):       #
# a New Standard Archive File for Crystallography" by S. R. Hall, F. H.      #
# Allen and I. D. Brown [Acta Cryst. (1991), A47, 655-685].                  #
#                                                                            #
# The current version of the core CIF dictionary is obtainable from          #
# ftp://ftp.iucr.org/pub/cif_core.dic. The current version number is 2.4.    #
#                                                                            #
# Software is freely available for graphical display of the structure(s) in  #
# this CIF.  For information consult the CIF home page http://www.iucr.org/  #
# cif/home.html                                                              #
#                                                                            #
# This file may be used for bona fide research purposes within the           #
# scientific community so long as proper attribution is given to the journal # 
# article from which it was obtained.                                        #
#                                                                            #
##############################################################################
                                             
data_global
_audit_creation_method     'WinGX routine CIF_UPDATE'
_audit_conform_dict_name     cif_core.dic
_audit_conform_dict_version     2.3
_journal_date_recd_electronic     2009-10-06
_journal_date_accepted     2009-10-12
_journal_name_full     'Acta Crystallographica, Section E'
_journal_year     2009
_journal_volume     65
_journal_issue     11
_journal_page_first     m1367
_journal_page_last     m1368
_journal_paper_category     QM
_journal_coeditor_code     WM2265
_publ_contact_author_name     'Viljoen, J. Augustinus'
_publ_contact_author_address
;
Department of Chemistry
University of the Free State
P.O. Box 339
Bloemfontein
9300
South Africa
;
_publ_contact_author_email     'ViljoenJA.sci@ufs.ac.za'
_publ_contact_author_fax     '+27-51-401 7035'
_publ_contact_author_phone     '+27-51-444 6384'
_publ_section_title
;\
Di-\m-hydroxido-bis[tris(1,1,1,5,5,5-hexafluoroacetylacetonato-\
\k^2^<i>O</i>,<i>O</i>')hafnium(IV)] acetone solvate
;
loop_
    _publ_author_name
    _publ_author_address
    'Viljoen, J. Augustinus'
;
Department of Chemistry
University of the Free State
PO Box 339
Bloemfontein
9300
South Africa
;
    'Visser, Hendrik G.'
;
Department of Chemistry
University of the Free State
PO Box 339
Bloemfontein
9300
South Africa
;
    'Roodt, Andreas'
;
Department of Chemistry
University of the Free State
PO Box 339
Bloemfontein
9300
South Africa
;
    'Steyn, Maryke'
;
Department of Chemistry
University of the Free State
PO Box 339
Bloemfontein
9300
South Africa
;
_publ_section_synopsis
;
# Insert blank lines between paragraphs ?
;
data_I
_audit_creation_method     'WinGX routine CIF_UPDATE'
_chemical_name_systematic
;
Di-\m-hydroxido-bis[tris(1,1,1,5,5,5-hexafluoroacetylacetonato-
\k^2^<i>O</i>,<i>O</i>')hafnium(IV)] acetone solvate
;
_chemical_formula_moiety     'C30 H8 F36 Hf2 O14, C3 H6 O'
_chemical_formula_sum     'C33 H14 F36 Hf2 O15'
_chemical_formula_iupac     '[Hf2 (C5 H F6 O2)6 (O H)2], C3 H6 O'
_chemical_formula_weight     1691.42
_symmetry_cell_setting     'Monoclinic'
_symmetry_space_group_name_H-M     'C 2/c'
_symmetry_space_group_name_Hall     '-C 2yc'
loop_
    _symmetry_equiv_pos_as_xyz
    'x, y, z'
    '-x, y, -z+1/2'
    'x+1/2, y+1/2, z'
    '-x+1/2, y+1/2, -z+1/2'
    '-x, -y, -z'
    'x, -y, z-1/2'
    '-x+1/2, -y+1/2, -z'
    'x+1/2, -y+1/2, z-1/2'
_cell_length_a     22.1290(14)
_cell_length_b     12.4100(8)
_cell_length_c     19.5010(11)
_cell_angle_alpha     90
_cell_angle_beta     105.197(2)
_cell_angle_gamma     90
_cell_volume     5168.1(6)
_cell_formula_units_Z     4
_cell_measurement_reflns_used     8999
_cell_measurement_theta_min     3.06
_cell_measurement_theta_max     28.12
_cell_measurement_temperature     100(2)
_exptl_crystal_description     'plate'
_exptl_crystal_colour     'colourless'
_exptl_crystal_size_max     0.26
_exptl_crystal_size_mid     0.21
_exptl_crystal_size_min     0.02
_exptl_crystal_density_diffrn     2.174
_exptl_crystal_density_method     'not measured'
_exptl_crystal_F_000     3200
_exptl_absorpt_coefficient_mu     4.205
_exptl_absorpt_correction_type     'multi-scan'
_exptl_absorpt_process_details     '(SADABS; Bruker, 2004)'
_exptl_absorpt_correction_T_min     0.360
_exptl_absorpt_correction_T_max     0.919
_diffrn_ambient_temperature     100(2)
_diffrn_radiation_type     MoK\a
_diffrn_radiation_wavelength     0.71069
_diffrn_radiation_source     'fine-focus sealed tube'
_diffrn_radiation_monochromator     graphite
_diffrn_measurement_device_type     'Bruker X8 APEXII 4K Kappa CCD'
_diffrn_measurement_method     '\w- and \f-scans'
_diffrn_reflns_number     24620
_diffrn_reflns_av_R_equivalents     0.0502
_diffrn_reflns_theta_min     1.9
_diffrn_reflns_theta_max     28.3
_diffrn_reflns_theta_full     28.3
_diffrn_measured_fraction_theta_max     0.995
_diffrn_measured_fraction_theta_full     0.995
_diffrn_reflns_limit_h_min     -25
_diffrn_reflns_limit_h_max     29
_diffrn_reflns_limit_k_min     -16
_diffrn_reflns_limit_k_max     15
_diffrn_reflns_limit_l_min     -25
_diffrn_reflns_limit_l_max     15
_refine_special_details
;
Refinement of <i>F</i>^2^ against ALL reflections. The weighted <i>R</i>-factor
<i>wR</i> and goodness of fit <i>S</i> are based on <i>F</i>^2^, conventional
<i>R</i>-factors <i>R</i> are based on <i>F</i>, with <i>F</i> set to zero for
negative <i>F</i>^2^. The threshold expression of <i>F</i>^2^ >
2\s(<i>F</i>^2^) is used only for calculating <i>R</i>-factors(gt) <i>etc</i>.
and is not relevant to the choice of reflections for refinement.
<i>R</i>-factors based on <i>F</i>^2^ are statistically about twice as large
as those based on <i>F</i>, and <i>R</i>- factors based on ALL data will be
even larger.
;
_reflns_number_total     6381
_reflns_number_gt     5035
_reflns_threshold_expression     'I>2\s(I)'
_refine_ls_structure_factor_coef     Fsqd
_refine_ls_matrix_type     full
_refine_ls_R_factor_gt     0.0412
_refine_ls_wR_factor_ref     0.119
_refine_ls_goodness_of_fit_ref     1.031
_refine_ls_restrained_S_all     1.032
_refine_ls_number_reflns     6381
_refine_ls_number_parameters     373
_refine_ls_number_restraints     5
_refine_ls_hydrogen_treatment     mixed
_refine_ls_weighting_scheme     calc
_refine_ls_weighting_details
             'w=1/[\s^2^(Fo^2^)+(0.0606P)^2^+32.7892P] where P=(Fo^2^+2Fc^2^)/3'
_refine_ls_shift/su_max     0.001
_refine_diff_density_max     2.074
_refine_diff_density_min     -1.49
_refine_ls_extinction_method     none
loop_
    _atom_type_symbol
    _atom_type_description
    _atom_type_scat_dispersion_real
    _atom_type_scat_dispersion_imag
    _atom_type_scat_source
    C C 0.0033 0.0016 'International Tables Vol C Tables 4.2.6.8 and 6.1.1.4'
    H H 0 0 'International Tables Vol C Tables 4.2.6.8 and 6.1.1.4'
    O O 0.0106 0.006 'International Tables Vol C Tables 4.2.6.8 and 6.1.1.4'
    F F 0.0171 0.0103 'International Tables Vol C Tables 4.2.6.8 and 6.1.1.4'
    Hf Hf -0.583 6.1852 'International Tables Vol C Tables 4.2.6.8 and 6.1.1.4'
_computing_data_collection     'APEX2 (Bruker, 2005)'
_computing_cell_refinement     'SAINT-Plus (Bruker, 2004)'
_computing_data_reduction     'SAINT-Plus (Bruker, 2004)'
_computing_structure_solution     'SIR-92 (Altomare <i>et al.</i>,  1999)'
_computing_structure_refinement     'SHELXL-97 (Sheldrick, 2008)'
_computing_molecular_graphics     'DIAMOND (Brandenburg & Putz, 2005)'
_computing_publication_material     'WinGX (Farrugia, 1999)'
loop_
    _atom_site_type_symbol
    _atom_site_label
    _atom_site_fract_x
    _atom_site_fract_y
    _atom_site_fract_z
    _atom_site_U_iso_or_equiv
    _atom_site_adp_type
    _atom_site_calc_flag
    _atom_site_refinement_flags
    _atom_site_occupancy
    _atom_site_disorder_assembly
    _atom_site_disorder_group
    Hf Hf 0.419608(10) 0.227714(18) 0.207046(12) 0.02116(9) Uani d . 1 A .
    C C1 0.3711(5) -0.0844(7) 0.0809(6) 0.0721(14) Uani d . 1 . .
    C C2 0.3592(3) 0.0258(4) 0.1079(3) 0.0270(12) Uani d . 1 A .
    C C3 0.2981(3) 0.0645(5) 0.0884(3) 0.0327(13) Uani d . 1 . .
    H H1 0.2669 0.0246 0.0577 0.039 Uiso calc R 1 A .
    C C4 0.2838(3) 0.1603(5) 0.1140(3) 0.0268(12) Uani d . 1 A .
    C C5 0.2168(3) 0.2039(5) 0.0939(4) 0.0377(16) Uani d . 1 . .
    C C6 0.3336(4) -0.0077(8) 0.3312(5) 0.0638(11) Uani d . 1 . .
    C C7 0.3517(3) 0.1044(5) 0.3105(4) 0.0356(14) Uani d . 1 A .
    C C8 0.3298(3) 0.1955(6) 0.3383(4) 0.0386(15) Uani d . 1 . .
    H H2 0.2994 0.19 0.3633 0.046 Uiso calc R 1 B .
    C C9 0.3545(3) 0.2930(5) 0.3274(3) 0.0326(14) Uani d . 1 A .
    C C10 0.3404(3) 0.3945(6) 0.3660(4) 0.0438(17) Uani d . 1 . .
    C C11 0.3635(3) 0.5603(5) 0.1098(3) 0.0298(13) Uani d . 1 . .
    C C12 0.3980(3) 0.4503(5) 0.1192(3) 0.0261(12) Uani d . 1 A .
    C C13 0.4324(3) 0.4228(5) 0.0712(3) 0.0297(12) Uani d . 1 . .
    H H3 0.4415 0.4745 0.0409 0.036 Uiso calc R 1 . .
    C C14 0.4526(3) 0.3192(5) 0.0693(3) 0.0271(12) Uani d . 1 A .
    C C15 0.4830(3) 0.2826(5) 0.0116(3) 0.0346(15) Uani d . 1 . .
    O O1 0.40552(18) 0.0693(3) 0.1480(2) 0.0287(9) Uani d . 1 . .
    O O2 0.32118(18) 0.2240(3) 0.1555(2) 0.0256(8) Uani d . 1 . .
    O O3 0.38704(18) 0.1031(3) 0.2699(2) 0.0321(9) Uani d . 1 . .
    O O4 0.39107(18) 0.3134(3) 0.2892(2) 0.0270(8) Uani d . 1 . .
    O O5 0.38857(18) 0.3933(3) 0.1676(2) 0.0266(8) Uani d . 1 . .
    O O6 0.4472(2) 0.2418(3) 0.1103(2) 0.0283(9) Uani d . 1 . .
    O O7 0.5 0.3223(4) 0.25 0.0250(11) Uani d SD 1 . .
    O O8 0.5 0.1356(5) 0.25 0.0271(12) Uani d SD 1 . .
    F F1A 0.3226(8) -0.1422(12) 0.0495(9) 0.0721(14) Uani d P 0.375(6) A 1
    F F2A 0.3984(7) -0.0611(10) 0.0202(8) 0.0721(14) Uani d P 0.375(6) A 1
    F F3A 0.4211(8) -0.1344(12) 0.1156(9) 0.0721(14) Uani d P 0.375(6) A 1
    F F1B 0.3629(4) -0.1582(6) 0.1313(5) 0.0721(14) Uani d P 0.625(6) A 2
    F F2B 0.3347(5) -0.1112(7) 0.0202(5) 0.0721(14) Uani d P 0.625(6) A 2
    F F3B 0.4280(5) -0.1047(7) 0.0806(5) 0.0721(14) Uani d P 0.625(6) A 2
    F F4 0.17688(18) 0.1341(4) 0.0530(3) 0.0613(13) Uani d . 1 A .
    F F5 0.19641(18) 0.2225(3) 0.1501(3) 0.0489(11) Uani d . 1 A .
    F F6 0.2136(2) 0.2953(4) 0.0574(2) 0.0541(12) Uani d . 1 A .
    F F7A 0.3759(4) -0.0493(8) 0.3801(6) 0.0638(11) Uani d P 0.667(12) B 1
    F F8A 0.3265(4) -0.0786(7) 0.2726(5) 0.0638(11) Uani d P 0.667(12) B 1
    F F9A 0.2780(4) -0.0118(7) 0.3431(6) 0.0638(11) Uani d P 0.667(12) B 1
    F F7B 0.3875(8) -0.0651(16) 0.3596(11) 0.0638(11) Uani d P 0.333(12) B 2
    F F8B 0.3023(8) -0.0593(14) 0.2764(10) 0.0638(11) Uani d P 0.333(12) B 2
    F F9B 0.2993(8) -0.0006(14) 0.3789(12) 0.0638(11) Uani d P 0.333(12) B 2
    F F10 0.3100(2) 0.4661(4) 0.3203(2) 0.0553(12) Uani d . 1 B .
    F F11 0.3059(3) 0.3715(5) 0.4103(3) 0.0885(19) Uani d . 1 B .
    F F12 0.3928(2) 0.4404(4) 0.4033(2) 0.0654(14) Uani d . 1 B .
    F F13 0.30844(18) 0.5497(3) 0.0616(2) 0.0451(10) Uani d . 1 . .
    F F14 0.3532(2) 0.5951(3) 0.1687(2) 0.0456(10) Uani d . 1 . .
    F F15 0.3962(2) 0.6343(3) 0.0856(3) 0.0619(13) Uani d . 1 . .
    F F16 0.4473(2) 0.2113(4) -0.0304(2) 0.0474(11) Uani d . 1 . .
    F F17 0.53881(19) 0.2378(4) 0.0391(2) 0.0482(11) Uani d . 1 . .
    F F18 0.4919(2) 0.3644(4) -0.0295(2) 0.0534(11) Uani d . 1 . .
    H H8 0.5 0.0703(17) 0.25 0.064 Uiso d SD 1 . .
    H H7 0.5 0.388(2) 0.25 0.064 Uiso d SD 1 . .
    C C02 0.5 0.6393(9) 0.25 0.061(2) Uani d SD 1 . .
    O O01 0.5047(7) 0.5448(7) 0.2346(6) 0.061(2) Uani d PD 0.5 . .
    C C01 0.4627(7) 0.6837(13) 0.2974(8) 0.061(2) Uani d PD 0.5 . .
    H H01A 0.4339 0.7369 0.272 0.091 Uiso calc PR 0.5 . .
    H H01B 0.4904 0.7162 0.3384 0.091 Uiso calc PR 0.5 . .
    H H01C 0.4398 0.6264 0.3122 0.091 Uiso calc PR 0.5 . .
    C C03 0.5346(8) 0.7260(12) 0.2166(9) 0.061(2) Uani d PD 0.5 . .
    H H03A 0.5757 0.7005 0.2174 0.091 Uiso calc PR 0.5 . .
    H H03B 0.538 0.7915 0.2435 0.091 Uiso calc PR 0.5 . .
    H H03C 0.5114 0.7393 0.1684 0.091 Uiso calc PR 0.5 . .
loop_
    _atom_site_aniso_label
    _atom_site_aniso_U_11
    _atom_site_aniso_U_22
    _atom_site_aniso_U_33
    _atom_site_aniso_U_12
    _atom_site_aniso_U_13
    _atom_site_aniso_U_23
    Hf 0.02293(13) 0.01426(14) 0.02648(14) 0.00092(8) 0.00681(9) -0.00103(9)
    C1 0.085(3) 0.037(2) 0.088(4) 0.018(2) 0.013(2) -0.027(2)
    C2 0.033(3) 0.011(3) 0.037(3) 0.001(2) 0.010(2) -0.002(2)
    C3 0.029(3) 0.025(3) 0.038(3) 0.000(2) -0.002(2) -0.006(3)
    C4 0.027(3) 0.023(3) 0.027(3) 0.004(2) 0.003(2) 0.001(2)
    C5 0.026(3) 0.025(3) 0.054(4) 0.001(2) -0.001(3) -0.009(3)
    C6 0.047(2) 0.056(2) 0.091(3) -0.0059(17) 0.0231(18) 0.031(2)
    C7 0.030(3) 0.033(4) 0.044(4) -0.003(3) 0.009(3) 0.011(3)
    C8 0.036(3) 0.039(4) 0.049(4) 0.004(3) 0.025(3) 0.009(3)
    C9 0.032(3) 0.036(4) 0.028(3) 0.009(3) 0.005(2) 0.002(3)
    C10 0.052(4) 0.049(5) 0.036(4) 0.018(3) 0.021(3) 0.005(3)
    C11 0.034(3) 0.015(3) 0.037(3) 0.003(2) 0.002(3) -0.001(2)
    C12 0.025(3) 0.020(3) 0.030(3) 0.002(2) 0.003(2) 0.000(2)
    C13 0.038(3) 0.026(3) 0.025(3) 0.002(2) 0.008(2) 0.002(2)
    C14 0.026(3) 0.029(3) 0.025(3) -0.004(2) 0.005(2) -0.002(2)
    C15 0.036(3) 0.043(4) 0.025(3) -0.002(3) 0.010(3) -0.007(3)
    O1 0.026(2) 0.017(2) 0.042(2) -0.0005(16) 0.0075(17) -0.0068(18)
    O2 0.024(2) 0.018(2) 0.033(2) 0.0006(15) 0.0045(16) -0.0056(16)
    O3 0.030(2) 0.026(2) 0.041(2) 0.0005(17) 0.0111(18) 0.0059(19)
    O4 0.032(2) 0.024(2) 0.026(2) 0.0018(17) 0.0102(16) 0.0019(17)
    O5 0.033(2) 0.017(2) 0.028(2) 0.0008(16) 0.0064(16) -0.0004(16)
    O6 0.035(2) 0.020(2) 0.030(2) 0.0032(17) 0.0087(18) -0.0037(17)
    O7 0.028(3) 0.013(3) 0.032(3) 0 0.005(2) 0
    O8 0.026(3) 0.015(3) 0.036(3) 0 0.001(2) 0
    F1A 0.085(3) 0.037(2) 0.088(4) 0.018(2) 0.013(2) -0.027(2)
    F2A 0.085(3) 0.037(2) 0.088(4) 0.018(2) 0.013(2) -0.027(2)
    F3A 0.085(3) 0.037(2) 0.088(4) 0.018(2) 0.013(2) -0.027(2)
    F1B 0.085(3) 0.037(2) 0.088(4) 0.018(2) 0.013(2) -0.027(2)
    F2B 0.085(3) 0.037(2) 0.088(4) 0.018(2) 0.013(2) -0.027(2)
    F3B 0.085(3) 0.037(2) 0.088(4) 0.018(2) 0.013(2) -0.027(2)
    F4 0.036(2) 0.042(3) 0.090(3) 0.0088(19) -0.012(2) -0.025(2)
    F5 0.029(2) 0.049(3) 0.070(3) 0.0060(17) 0.015(2) -0.006(2)
    F6 0.054(3) 0.040(3) 0.062(3) 0.022(2) 0.005(2) 0.011(2)
    F7A 0.047(2) 0.056(2) 0.091(3) -0.0059(17) 0.0231(18) 0.031(2)
    F8A 0.047(2) 0.056(2) 0.091(3) -0.0059(17) 0.0231(18) 0.031(2)
    F9A 0.047(2) 0.056(2) 0.091(3) -0.0059(17) 0.0231(18) 0.031(2)
    F7B 0.047(2) 0.056(2) 0.091(3) -0.0059(17) 0.0231(18) 0.031(2)
    F8B 0.047(2) 0.056(2) 0.091(3) -0.0059(17) 0.0231(18) 0.031(2)
    F9B 0.047(2) 0.056(2) 0.091(3) -0.0059(17) 0.0231(18) 0.031(2)
    F10 0.066(3) 0.052(3) 0.043(2) 0.035(2) 0.007(2) -0.003(2)
    F11 0.132(5) 0.073(4) 0.094(4) 0.014(4) 0.089(4) -0.001(3)
    F12 0.067(3) 0.070(3) 0.049(3) 0.018(3) -0.003(2) -0.029(2)
    F13 0.044(2) 0.040(2) 0.043(2) 0.0144(18) -0.0051(17) -0.0022(18)
    F14 0.061(2) 0.032(2) 0.040(2) 0.0174(19) 0.0061(18) -0.0043(18)
    F15 0.060(3) 0.028(2) 0.107(4) 0.006(2) 0.039(3) 0.019(2)
    F16 0.053(2) 0.056(3) 0.033(2) -0.014(2) 0.0104(18) -0.0254(19)
    F17 0.038(2) 0.065(3) 0.043(2) 0.0105(19) 0.0137(18) -0.015(2)
    F18 0.073(3) 0.054(3) 0.045(2) -0.008(2) 0.034(2) -0.001(2)
    C02 0.069(4) 0.032(3) 0.061(5) 0 -0.019(4) 0
    O01 0.069(4) 0.032(3) 0.061(5) 0 -0.019(4) 0
    C01 0.069(4) 0.032(3) 0.061(5) 0 -0.019(4) 0
    C03 0.069(4) 0.032(3) 0.061(5) 0 -0.019(4) 0
_geom_special_details
;
All e.s.d.'s (except the e.s.d. in the dihedral angle between two l.s. planes)
are estimated using the full covariance matrix. The cell e.s.d.'s are taken
into account individually in the estimation of e.s.d.'s in distances, angles
and torsion angles; correlations between e.s.d.'s in cell parameters are only
used when they are defined by crystal symmetry. An approximate (isotropic)
treatment of cell e.s.d.'s is used for estimating e.s.d.'s involving l.s.
planes.
;
loop_
    _geom_bond_atom_site_label_1
    _geom_bond_atom_site_label_2
    _geom_bond_site_symmetry_2
    _geom_bond_distance
    _geom_bond_publ_flag
    Hf O1 . 2.258(4) y
    Hf O2 . 2.147(4) y
    Hf O3 . 2.209(4) y
    Hf O4 . 2.150(4) y
    Hf O5 . 2.238(4) y
    Hf O6 . 2.137(4) y
    Hf O7 . 2.113(3) y
    Hf O8 . 2.096(3) y
    C1 F3B . 1.286(13) ?
    C1 F2B . 1.288(13) ?
    C1 F3A . 1.294(18) ?
    C1 F1A . 1.302(19) ?
    C1 F1B . 1.389(14) ?
    C1 F2A . 1.491(18) ?
    C1 C2 . 1.514(10) ?
    C2 O1 . 1.238(7) ?
    C2 C3 . 1.389(8) ?
    C3 C4 . 1.358(8) ?
    C3 H1 . 0.93 ?
    C4 O2 . 1.269(7) ?
    C4 C5 . 1.531(8) ?
    C5 F5 . 1.309(9) ?
    C5 F6 . 1.331(8) ?
    C5 F4 . 1.340(7) ?
    C6 F7A . 1.258(12) ?
    C6 F8B . 1.28(2) ?
    C6 F9A . 1.311(11) ?
    C6 F9B . 1.348(19) ?
    C6 F7B . 1.38(2) ?
    C6 F8A . 1.419(14) ?
    C6 C7 . 1.532(10) ?
    C7 O3 . 1.249(7) ?
    C7 C8 . 1.394(10) ?
    C8 C9 . 1.368(9) ?
    C8 H2 . 0.93 ?
    C9 O4 . 1.262(7) ?
    C9 C10 . 1.540(9) ?
    C10 F10 . 1.312(8) ?
    C10 F12 . 1.323(9) ?
    C10 F11 . 1.325(8) ?
    C11 F14 . 1.302(7) ?
    C11 F15 . 1.329(7) ?
    C11 F13 . 1.337(7) ?
    C11 C12 . 1.551(8) ?
    C12 O5 . 1.239(7) ?
    C12 C13 . 1.395(8) ?
    C13 C14 . 1.365(9) ?
    C13 H3 . 0.93 ?
    C14 O6 . 1.275(7) ?
    C14 C15 . 1.523(8) ?
    C15 F16 . 1.318(7) ?
    C15 F17 . 1.332(8) ?
    C15 F18 . 1.339(8) ?
    O7 Hf 2_655 2.113(3) ?
    O7 H7 . 0.81(3) ?
    O8 Hf 2_655 2.096(3) ?
    O8 H8 . 0.81(2) ?
    C02 O01 . 1.221(14) ?
    C02 C01 . 1.496(14) ?
    C02 C03 . 1.558(15) ?
    C01 H01A . 0.96 ?
    C01 H01B . 0.96 ?
    C01 H01C . 0.96 ?
    C03 H03A . 0.96 ?
    C03 H03B . 0.96 ?
    C03 H03C . 0.96 ?
loop_
    _geom_angle_atom_site_label_1
    _geom_angle_atom_site_label_2
    _geom_angle_atom_site_label_3
    _geom_angle_site_symmetry_1
    _geom_angle_site_symmetry_3
    _geom_angle
    _geom_angle_publ_flag
    O2 Hf O1 . . 75.83(14) y
    O4 Hf O3 . . 74.36(16) y
    O6 Hf O5 . . 75.77(14) y
    O8 Hf O7 . . 66.82(18) ?
    O8 Hf O6 . . 89.34(11) ?
    O7 Hf O6 . . 84.20(11) ?
    O8 Hf O2 . . 145.72(16) ?
    O7 Hf O2 . . 147.46(15) ?
    O6 Hf O2 . . 94.45(16) ?
    O8 Hf O4 . . 110.88(12) ?
    O7 Hf O4 . . 79.11(12) ?
    O6 Hf O4 . . 145.55(15) ?
    O2 Hf O4 . . 84.23(15) ?
    O8 Hf O3 . . 76.26(14) ?
    O7 Hf O3 . . 122.16(13) ?
    O6 Hf O3 . . 139.27(16) ?
    O2 Hf O3 . . 78.85(15) ?
    O8 Hf O5 . . 142.20(16) ?
    O7 Hf O5 . . 77.11(16) ?
    O2 Hf O5 . . 71.11(14) ?
    O4 Hf O5 . . 71.25(15) ?
    O3 Hf O5 . . 135.93(14) ?
    O8 Hf O1 . . 73.62(15) ?
    O7 Hf O1 . . 132.48(14) ?
    O6 Hf O1 . . 69.78(15) ?
    O4 Hf O1 . . 141.43(15) ?
    O3 Hf O1 . . 69.63(15) ?
    O5 Hf O1 . . 129.42(15) ?
    F3B C1 F2B . . 108.8(9) ?
    F2B C1 F3A . . 126.8(10) ?
    F3B C1 F1A . . 125.3(10) ?
    F3A C1 F1A . . 118.0(12) ?
    F3B C1 F1B . . 100.6(9) ?
    F2B C1 F1B . . 108.3(10) ?
    F3A C1 F1B . . 64.3(10) ?
    F1A C1 F1B . . 74.1(11) ?
    F3B C1 F2A . . 55.5(8) ?
    F2B C1 F2A . . 66.8(9) ?
    F3A C1 F2A . . 92.2(12) ?
    F1A C1 F2A . . 100.9(11) ?
    F1B C1 F2A . . 147.5(9) ?
    F3B C1 C2 . . 116.0(9) ?
    F2B C1 C2 . . 115.4(8) ?
    F3A C1 C2 . . 117.0(10) ?
    F1A C1 C2 . . 117.6(10) ?
    F1B C1 C2 . . 106.4(8) ?
    F2A C1 C2 . . 104.2(9) ?
    O1 C2 C3 . . 127.4(5) ?
    O1 C2 C1 . . 115.0(6) ?
    C3 C2 C1 . . 117.5(6) ?
    C4 C3 C2 . . 120.4(5) ?
    C4 C3 H1 . . 119.8 ?
    C2 C3 H1 . . 119.8 ?
    O2 C4 C3 . . 127.1(5) ?
    O2 C4 C5 . . 111.6(5) ?
    C3 C4 C5 . . 121.2(5) ?
    F5 C5 F6 . . 108.4(5) ?
    F5 C5 F4 . . 107.1(6) ?
    F6 C5 F4 . . 107.3(6) ?
    F5 C5 C4 . . 111.8(6) ?
    F6 C5 C4 . . 110.5(5) ?
    F4 C5 C4 . . 111.5(5) ?
    F7A C6 F8B . . 123.9(13) ?
    F7A C6 F9A . . 113.4(8) ?
    F8B C6 F9A . . 78.5(9) ?
    F7A C6 F9B . . 86.9(10) ?
    F8B C6 F9B . . 109.2(11) ?
    F8B C6 F7B . . 107.4(13) ?
    F9A C6 F7B . . 131.6(10) ?
    F9B C6 F7B . . 110.0(11) ?
    F7A C6 F8A . . 105.0(9) ?
    F9A C6 F8A . . 101.9(8) ?
    F9B C6 F8A . . 129.3(11) ?
    F7B C6 F8A . . 84.5(11) ?
    F7A C6 C7 . . 112.2(8) ?
    F8B C6 C7 . . 110.8(10) ?
    F9A C6 C7 . . 113.9(8) ?
    F9B C6 C7 . . 110.9(11) ?
    F7B C6 C7 . . 108.5(9) ?
    F8A C6 C7 . . 109.4(7) ?
    O3 C7 C8 . . 126.6(6) ?
    O3 C7 C6 . . 114.0(7) ?
    C8 C7 C6 . . 119.4(6) ?
    C9 C8 C7 . . 117.6(6) ?
    C9 C8 H2 . . 121.2 ?
    C7 C8 H2 . . 121.2 ?
    O4 C9 C8 . . 127.9(6) ?
    O4 C9 C10 . . 111.6(6) ?
    C8 C9 C10 . . 120.5(6) ?
    F10 C10 F12 . . 107.5(7) ?
    F10 C10 F11 . . 107.9(6) ?
    F12 C10 F11 . . 107.8(6) ?
    F10 C10 C9 . . 110.8(5) ?
    F12 C10 C9 . . 111.2(5) ?
    F11 C10 C9 . . 111.5(6) ?
    F14 C11 F15 . . 108.8(5) ?
    F14 C11 F13 . . 108.3(5) ?
    F15 C11 F13 . . 107.4(5) ?
    F14 C11 C12 . . 112.5(5) ?
    F15 C11 C12 . . 110.7(5) ?
    F13 C11 C12 . . 109.0(5) ?
    O5 C12 C13 . . 127.0(5) ?
    O5 C12 C11 . . 114.6(5) ?
    C13 C12 C11 . . 118.3(5) ?
    C14 C13 C12 . . 119.3(6) ?
    C14 C13 H3 . . 120.4 ?
    C12 C13 H3 . . 120.4 ?
    O6 C14 C13 . . 127.4(5) ?
    O6 C14 C15 . . 111.8(5) ?
    C13 C14 C15 . . 120.8(6) ?
    F16 C15 F17 . . 108.1(5) ?
    F16 C15 F18 . . 107.2(5) ?
    F17 C15 F18 . . 106.9(5) ?
    F16 C15 C14 . . 110.6(5) ?
    F17 C15 C14 . . 111.6(5) ?
    F18 C15 C14 . . 112.2(5) ?
    C2 O1 Hf . . 133.0(4) ?
    C4 O2 Hf . . 136.3(4) ?
    C7 O3 Hf . . 133.8(4) ?
    C9 O4 Hf . . 134.4(4) ?
    C12 O5 Hf . . 133.5(4) ?
    C14 O6 Hf . . 135.3(4) ?
    Hf O7 Hf . 2_655 112.5(3) y
    Hf O7 H7 . . 123.75(12) ?
    Hf O7 H7 2_655 . 123.75(12) ?
    Hf O8 Hf 2_655 . 113.9(3) y
    Hf O8 H8 2_655 . 123.07(13) ?
    Hf O8 H8 . . 123.07(13) ?
    O01 C02 C01 . . 127.0(10) ?
    O01 C02 C03 . . 118.5(9) ?
    C01 C02 C03 . . 114.5(13) ?
    C02 C01 H01A . . 109.5 ?
    C02 C01 H01B . . 109.5 ?
    H01A C01 H01B . . 109.5 ?
    C02 C01 H01C . . 109.5 ?
    H01A C01 H01C . . 109.5 ?
    H01B C01 H01C . . 109.5 ?
    C02 C03 H03A . . 109.5 ?
    C02 C03 H03B . . 109.5 ?
    H03A C03 H03B . . 109.5 ?
    C02 C03 H03C . . 109.5 ?
    H03A C03 H03C . . 109.5 ?
    H03B C03 H03C . . 109.5 ?
loop_
    _geom_hbond_atom_site_label_D
    _geom_hbond_atom_site_label_H
    _geom_hbond_atom_site_label_A
    _geom_hbond_site_symmetry_A
    _geom_hbond_distance_DH
    _geom_hbond_distance_HA
    _geom_hbond_distance_DA
    _geom_hbond_angle_DHA
    O7 H7 O01 . 0.81(3) 1.98(3) 2.783(10) 170.0(4)
