# Supplementary material for: Di-μ-hydroxido-bis[tris(1,1,1,5,5,5-hexa­fluoro­acetyl­acetonato-κ2 O,O′)hafnium(IV)] acetone solvate
Source: Acta Crystallogr Sect E Struct Rep Online. 2009 Oct 17;65(Pt 11):m1367–8. doi: 10.1107/S1600536809041658 (PMC2971352; doi:10.1107/S1600536809041658)
Supplement: Supplementary file 2 [file e-65-m1367-Isup2.hkl]

#
# h,k,l, Fc-squared, Fo-squared, sigma(Fo-squared) and status flag
#
data_I
_shelx_title ' 8FTIVI3_0m in C2/c'
_shelx_refln_list_code          4
_shelx_F_calc_maximum      911.41
_exptl_crystal_F_000      3200.00
_reflns_d_resolution_high  0.7496
 
loop_
 _symmetry_equiv_pos_as_xyz
 'x, y, z'
 '-x, y, -z+1/2'
 'x+1/2, y+1/2, z'
 '-x+1/2, y+1/2, -z+1/2'
 '-x, -y, -z'
 'x, -y, z-1/2'
 '-x+1/2, -y+1/2, -z'
 'x+1/2, -y+1/2, z-1/2'
 
_cell_length_a    22.1290
_cell_length_b    12.4100
_cell_length_c    19.5010
_cell_angle_alpha  90.000
_cell_angle_beta  105.197
_cell_angle_gamma  90.000
 
_shelx_F_squared_multiplier     1.000
 
loop_
 _refln_index_h
 _refln_index_k
 _refln_index_l
 _refln_F_squared_calc
 _refln_F_squared_meas
 _refln_F_squared_sigma
 _refln_observed_status
   2   0   0    49056.35    44753.23   1836.34 o
   4   0   0   337085.78   320845.28   8662.95 o
   6   0   0    30248.04    28293.60    856.23 o
   8   0   0   159729.61   164596.25   4519.72 o
  10   0   0   155961.20   150633.05   4177.50 o
  12   0   0    72944.76    81940.51   3055.07 o
  14   0   0    32224.15    33175.54   1419.83 o
  16   0   0      927.80     1138.21    273.38 o
  18   0   0    27704.77    29512.64   1374.80 o
  20   0   0    12619.04    13720.91   2496.92 o
  22   0   0     2263.25     3111.39    487.80 o
  24   0   0    20343.98    16456.05   4155.69 o
  26   0   0    15568.36    16156.17   1343.49 o
  28   0   0     1144.98      824.99    816.22 o
   1   1   0      676.19      -35.90     24.52 o
   3   1   0    15997.17    15963.01    405.12 o
   5   1   0    13414.58    15755.90    321.68 o
   7   1   0    13959.32    12444.10    287.66 o
   9   1   0      656.53     1150.07     96.82 o
  11   1   0     5971.43     6414.49    253.77 o
  13   1   0    12578.50    16543.25    713.84 o
  15   1   0       27.51      -89.45    123.49 o
  17   1   0     2579.49     2239.77    254.17 o
  19   1   0     1559.91     2012.57    270.58 o
  21   1   0     2283.74     2949.71    322.79 o
  23   1   0     2598.26     2976.20    363.86 o
  25   1   0     1096.50      771.88    375.00 o
  27   1   0       86.44     -349.64    454.73 o
   0   2   0   264296.16   280171.84   9688.02 o
   2   2   0   239357.17   246671.19   4954.04 o
   4   2   0    18198.93    17589.90    501.58 o
   6   2   0   179894.45   187290.56   3606.48 o
   8   2   0   164836.63   176105.78   3413.56 o
  10   2   0      245.63      546.29     90.35 o
  12   2   0    78795.46    76134.20   2622.65 o
  14   2   0    47152.74    41636.11   1213.40 o
  16   2   0     6300.92     6835.72    376.84 o
  18   2   0    40933.59    39869.11   1228.68 o
  20   2   0    29112.76    27945.78    964.78 o
  22   2   0     1681.62     1522.97    293.41 o
  24   2   0    29650.74    32265.92   1881.67 o
  26   2   0    13519.86    13103.63   1382.30 o
  28   2   0       68.00     -256.99    483.59 o
   1   3   0     2866.49     4966.38    329.04 o
   3   3   0       70.02      -19.97     45.21 o
   5   3   0    30519.54    31727.93    697.18 o
   7   3   0    66450.90    68840.39   1453.89 o
   9   3   0    22001.53    22401.29    521.25 o
  11   3   0     9989.56    13436.31    418.20 o
  13   3   0    21218.17    19620.28    661.45 o
  15   3   0     2367.34     1695.87    214.96 o
  17   3   0     5844.31     4942.48    343.40 o
  19   3   0    13798.78    13321.15    601.71 o
  21   3   0     1545.96     1703.55    306.94 o
  23   3   0     2946.48     2035.40    362.53 o
  25   3   0     3351.36     2511.03    525.63 o
  27   3   0      644.24     -335.61    498.18 o
   0   4   0    82014.73    88528.73   3154.92 o
   2   4   0    26374.52    29069.09    607.20 o
   4   4   0     3528.43     4078.15    152.44 o
   6   4   0   173477.08   172789.38   3345.06 o
   8   4   0   160544.00   161817.22   3522.12 o
  10   4   0     1068.51      707.44    115.03 o
  12   4   0    25586.63    24562.56    771.48 o
  14   4   0    33110.26    34968.70   1149.21 o
  16   4   0     3925.71     5528.33    380.72 o
  18   4   0    60967.51    57418.66   1826.66 o
  20   4   0    19252.11    17561.86    726.98 o
  22   4   0     1329.76     1015.98    316.95 o
  24   4   0    15945.39    16274.60   1078.05 o
  26   4   0     8066.14     7813.85    829.48 o
   1   5   0    62497.11    70202.59   1464.91 o
   3   5   0     5091.88     5560.34    174.17 o
   5   5   0    23915.14    25009.66    690.40 o
   7   5   0    70412.95    71429.72   1618.86 o
   9   5   0     9939.78    10231.10    433.09 o
  11   5   0    11989.79    14385.92    477.53 o
  13   5   0    49864.86    52465.60   1612.89 o
  15   5   0      848.35      126.68    149.04 o
  17   5   0     8662.75     8386.13    491.28 o
  19   5   0    20586.03    17042.06    779.60 o
  21   5   0     4987.19     5029.06    461.17 o
  23   5   0     7558.47     7527.62    653.43 o
  25   5   0     6577.42     5995.57    737.89 o
  27   5   0      949.97      854.63    613.55 o
   0   6   0   225177.36   232783.06   5783.34 o
   2   6   0    44772.38    49488.52   1075.54 o
   4   6   0    86424.39    88227.17   1855.66 o
   6   6   0    89581.34    92747.47   2392.56 o
   8   6   0    39571.69    40265.70   1132.57 o
  10   6   0     1693.55     1395.95    194.74 o
  12   6   0    31405.69    29143.13    900.72 o
  14   6   0     9150.71    11826.50    501.88 o
  16   6   0      585.16       -6.62    168.92 o
  18   6   0    28202.46    33192.36   1095.58 o
  20   6   0     7484.67     8628.20    868.79 o
  22   6   0      314.14       15.87    324.52 o
  24   6   0     5829.76     5995.52    725.85 o
  26   6   0     6707.03     7937.98   1030.15 o
   1   7   0   116520.93   114466.93   2525.74 o
   3   7   0     1137.59     1294.95    185.06 o
   5   7   0    67731.13    67266.73   1894.19 o
   7   7   0   100906.98   101881.59   3237.29 o
   9   7   0     5650.29     5674.76    335.21 o
  11   7   0    71519.32    64511.63   2509.74 o
  13   7   0    29243.58    29846.64    946.39 o
  15   7   0      220.09     1235.87    226.54 o
  17   7   0     7636.55     7707.34    760.14 o
  19   7   0    27147.91    32960.78   1380.84 o
  21   7   0     3071.93     2693.03    458.18 o
  23   7   0    11050.15    11073.01    931.30 o
  25   7   0    13257.76    12809.01   1107.68 o
   0   8   0    18607.46    20260.53    927.17 o
   2   8   0    12058.64    13695.58    499.00 o
   4   8   0      461.90      658.19    149.42 o
   6   8   0     7023.59     7693.00    395.12 o
   8   8   0    15078.26    13691.12    572.28 o
  10   8   0      152.80      119.29    159.68 o
  12   8   0    30268.47    30916.30   1070.43 o
  14   8   0     5240.34     4753.07    349.00 o
  16   8   0       54.44      -22.58    193.08 o
  18   8   0     4851.16     4858.41    528.97 o
  20   8   0     7343.33     7537.37    782.39 o
  22   8   0       15.54     -241.06    379.29 o
  24   8   0     3612.94     3615.80   1404.58 o
   1   9   0   116008.80   113352.02   3610.40 o
   3   9   0     2102.11     2238.13    242.76 o
   5   9   0    58332.01    64292.51   1924.54 o
   7   9   0    89401.54    91489.63   4230.80 o
   9   9   0     9444.27     9468.29    602.23 o
  11   9   0    40273.60    41162.09   1521.16 o
  13   9   0    52195.79    55442.13   1765.05 o
  15   9   0     3576.57     4095.52    393.81 o
  17   9   0     9304.83     9640.46    598.96 o
  19   9   0    27459.54    30844.82   1581.91 o
  21   9   0     1592.93     2014.28    535.54 o
  23   9   0     7494.48     8192.07    873.44 o
   0  10   0     2450.94     3627.92    481.09 o
   2  10   0     4820.63     4493.57    442.11 o
   4  10   0      357.25      388.54    193.94 o
   6  10   0     3409.44     3957.89    328.49 o
   8  10   0     2138.11     2113.00    312.39 o
  10  10   0     6929.05     6683.04    886.90 o
  12  10   0     1521.86     2750.65    332.34 o
  14  10   0      170.83     -257.89    265.06 o
  16  10   0     1127.91      462.08    320.54 o
  18  10   0     3136.92     2761.56    471.09 o
  20  10   0       36.63     -344.51    362.19 o
  22  10   0      729.48      517.90    517.82 o
   1  11   0    60663.48    60517.40   2416.80 o
   3  11   0     4125.38     4008.39    346.20 o
   5  11   0    69973.58    70155.55   2137.86 o
   7  11   0    56594.97    58423.89   1838.43 o
   9  11   0     6355.06     6570.11    687.73 o
  11  11   0    18310.18    18641.78   1041.25 o
  13  11   0    47933.13    47073.21   2074.75 o
  15  11   0     3470.46     3186.06    469.49 o
  17  11   0    11217.55    13145.28    842.26 o
  19  11   0    22911.33    20422.28   3133.22 o
  21  11   0     3069.10     3040.31    658.23 o
   0  12   0     7901.49     8655.25    800.49 o
   2  12   0       81.21      175.68    260.67 o
   4  12   0       64.31     -203.43    205.63 o
   6  12   0       40.37      474.67    292.69 o
   8  12   0      259.01      507.41    356.65 o
  10  12   0     4611.72     5582.80    612.08 o
  12  12   0      925.41     1708.53    552.47 o
  14  12   0        5.07      195.42    480.80 o
  16  12   0        6.12     -204.04    353.57 o
  18  12   0      599.92      990.74    481.54 o
   1  13   0    60140.39    65137.72   3301.54 o
   3  13   0      235.12       78.99    465.45 o
   5  13   0    30474.96    31235.58   1828.20 o
   7  13   0    47272.75    44286.37   3563.27 o
   9  13   0      119.07      311.60    406.33 o
  11  13   0    25584.30    26792.92   1439.30 o
  13  13   0    18684.89    17425.90   2092.41 o
  15  13   0     1080.97      194.11    578.52 o
  17  13   0     8431.52     9160.73    891.94 o
   0  14   0     9588.23    13805.48   1693.87 o
   2  14   0      590.51      959.90    542.36 o
   4  14   0      245.52      210.22    520.86 o
   6  14   0     5335.31     7118.77    918.06 o
   8  14   0     4276.38     3916.35    913.87 o
  10  14   0     3514.63     3053.15    619.22 o
  12  14   0     6837.54     6943.53    792.66 o
  14  14   0     2333.23     1790.11    701.66 o
   1  15   0    25938.53    27112.98   1843.04 o
   3  15   0       12.73     -310.38    561.61 o
   5  15   0    21779.91    19991.33   4809.54 o
   7  15   0    17720.03     7995.42   1553.45 o
   9  15   0     1409.91     1202.59    719.94 o
  11  15   0     5968.81     6041.51   1038.81 o
   0  16   0    10036.74    11260.29   1746.53 o
   2  16   0     1364.23     1680.08    759.30 o
   4  16   0     2511.77     3457.57    862.02 o
   6  16   0     7116.47     6928.47   1060.40 o
 -27   1   1    12649.71    13375.73   1028.11 o
 -25   1   1    35079.83    34553.63   2684.19 o
 -23   1   1     7541.89     8290.66    558.43 o
 -21   1   1    12620.96    10468.92    539.10 o
 -19   1   1    26570.43    29434.06    980.79 o
 -17   1   1     6637.98     7029.40    419.00 o
 -15   1   1    13386.48    13695.51    585.26 o
 -13   1   1    81990.54    81941.68   2018.11 o
 -11   1   1    94411.98    97477.72   2339.81 o
  -9   1   1    50949.95    50695.00    961.41 o
  -7   1   1    96023.98    95565.05   1789.23 o
  -5   1   1    21832.06    20182.88    394.33 o
  -3   1   1      860.56      891.45     60.02 o
  -1   1   1   489906.09   485088.06  20880.24 o
   1   1   1   205470.28   218076.19   4956.21 o
   3   1   1     4132.95     4916.00    136.47 o
   5   1   1   624315.19   652890.13  12396.86 o
   7   1   1   186114.22   190913.83   3365.48 o
   9   1   1    15775.19    15971.22    373.42 o
  11   1   1   113745.09   101683.72   2155.63 o
  13   1   1   112343.46   116916.46   3032.82 o
  15   1   1     1100.32     1460.10    207.57 o
  17   1   1    32281.94    36469.00   1131.32 o
  19   1   1    47039.91    46291.60   1394.64 o
  21   1   1      999.61     1527.49    280.17 o
  23   1   1    14276.16    15168.04    775.63 o
  25   1   1    13159.55    14133.47   1010.17 o
  27   1   1     2460.94     1548.32    619.37 o
 -28   2   1       78.76     -162.99    477.37 o
 -26   2   1     1125.49     1148.93    407.29 o
 -24   2   1     1343.05      897.26    351.87 o
 -22   2   1      994.43     2090.78    303.58 o
 -20   2   1     2933.06     2629.36    305.61 o
 -18   2   1    18580.28    21032.93    756.16 o
 -16   2   1      133.82        3.75    134.45 o
 -14   2   1     5592.65     4863.30    306.64 o
 -12   2   1    17645.35    17463.68    649.80 o
 -10   2   1     5732.56     5776.71    213.97 o
  -8   2   1    38486.64    40282.02    842.82 o
  -6   2   1     3710.89     3577.19    175.98 o
  -4   2   1     2861.77     2488.43    109.13 o
  -2   2   1    22530.71    24576.05    522.34 o
   0   2   1    22465.93    23193.59    468.98 o
   2   2   1     1642.10     2069.52     82.12 o
   4   2   1    12731.92    12024.20    337.66 o
   6   2   1      569.79      472.50     68.82 o
   8   2   1    13645.67    14034.11    389.36 o
  10   2   1       78.70       75.50     77.79 o
  12   2   1    14746.74    13938.01    560.49 o
  14   2   1    14353.54    13487.33    594.39 o
  16   2   1     5485.28     5511.67    379.26 o
  18   2   1     1523.75      782.16    215.59 o
  20   2   1      140.20      -57.06    202.14 o
  22   2   1      814.55      807.45    263.56 o
  24   2   1     2477.89     2316.78    396.94 o
  26   2   1      392.41     -152.20    495.87 o
 -27   3   1     8564.67     9040.24   1385.90 o
 -25   3   1    18151.40    20553.15   1062.31 o
 -23   3   1    12959.67    12812.83    781.53 o
 -21   3   1    10874.63    11983.00    587.63 o
 -19   3   1    70225.48    72556.76   2037.90 o
 -17   3   1     3246.69     2569.45    265.89 o
 -15   3   1    20596.94    20182.04    887.62 o
 -13   3   1    98936.91    93405.30   2464.96 o
 -11   3   1    25716.52    24026.91    678.92 o
  -9   3   1   130887.02   136799.70   2823.61 o
  -7   3   1    44191.95    44004.20   1085.58 o
  -5   3   1    71678.52    76259.18   1678.67 o
  -3   3   1    20615.83    21925.06    487.88 o
  -1   3   1   500771.06   566277.50  11342.17 o
   1   3   1    14274.67    16920.49    384.39 o
   3   3   1    15459.90    13083.78    299.06 o
   5   3   1    92718.66    87564.01   2056.03 o
   7   3   1    84751.78    87953.31   1744.52 o
   9   3   1     2514.93     3270.80    167.61 o
  11   3   1    79397.99    81210.76   1854.31 o
  13   3   1   128199.07   128679.34   3641.45 o
  15   3   1      288.17      673.06    180.10 o
  17   3   1    33105.75    37042.75   1262.81 o
  19   3   1    52755.87    56829.84   1697.17 o
  21   3   1     1604.37      891.18    259.49 o
  23   3   1    20186.87    21583.27   1290.85 o
  25   3   1    14080.50    13546.46   1001.94 o
  27   3   1      267.15      149.62    506.02 o
 -26   4   1     2625.51     2034.22    551.22 o
 -24   4   1     6592.13     6111.84    595.66 o
 -22   4   1     1227.47      712.87    300.99 o
 -20   4   1    13319.56    13953.85    693.57 o
 -18   4   1     8414.54     8709.10    504.38 o
 -16   4   1       27.94      150.09    159.89 o
 -14   4   1     9060.54     9692.09    490.62 o
 -12   4   1     6477.42     3914.26    484.22 o
 -10   4   1     1988.66     2129.44    154.05 o
  -8   4   1   136870.73   136191.39   2969.03 o
  -6   4   1    47849.53    50709.19   1034.30 o
  -4   4   1    19379.91    20472.63    453.19 o
  -2   4   1      445.47      976.95     70.31 o
   0   4   1    97479.79    98294.37   2016.93 o
   2   4   1     7090.15     7158.67    188.51 o
   4   4   1    66436.91    70481.84   1472.45 o
   6   4   1    45741.69    46421.67   1009.49 o
   8   4   1    26873.10    29209.72    649.92 o
  10   4   1    32548.35    29073.99    742.51 o
  12   4   1    63102.86    70138.12   2069.10 o
  14   4   1      129.92      260.43    143.31 o
  16   4   1      587.19      607.58    188.97 o
  18   4   1    11392.92    14051.78    614.32 o
  20   4   1    20919.20    19686.54    781.45 o
  22   4   1     1125.43     1599.89    345.07 o
  24   4   1     8605.11     7630.06    663.32 o
  26   4   1     3624.29     3976.02    886.43 o
 -27   5   1     3258.14     2084.66    613.49 o
 -25   5   1     9639.54     8893.03    838.42 o
 -23   5   1     1849.75     1228.89    429.39 o
 -21   5   1     2486.22     2370.45    347.07 o
 -19   5   1    33335.92    31096.33   1103.57 o
 -17   5   1    10268.86    11194.99    570.77 o
 -15   5   1     7314.27     5949.06    349.93 o
 -13   5   1    49608.10    55965.86   1552.53 o
 -11   5   1    22684.38    23948.02    691.14 o
  -9   5   1    54027.75    60916.52   1629.01 o
  -7   5   1   170636.66   173014.22   3766.15 o
  -5   5   1   104172.78   108673.77   2245.10 o
  -3   5   1    35139.84    34305.93    805.90 o
  -1   5   1   195957.84   209319.94   4013.62 o
   1   5   1    44183.54    43461.46    996.01 o
   3   5   1    18915.12    21850.16    513.44 o
   5   5   1   173576.78   177790.83   3627.19 o
   7   5   1    58167.08    63215.20   1670.11 o
   9   5   1      389.77      882.80    137.06 o
  11   5   1    76832.09    82099.28   2377.58 o
  13   5   1    46166.86    43355.67   1372.88 o
  15   5   1     2122.74     2534.17    255.22 o
  17   5   1    30848.33    26219.30    900.77 o
  19   5   1    28556.90    25932.50   1198.43 o
  21   5   1      777.45      752.42    315.16 o
  23   5   1     8736.30     6764.99    858.11 o
  25   5   1     6525.26     5563.28    943.48 o
 -26   6   1     6929.76     6342.92    794.14 o
 -24   6   1    13012.40    13732.80   1021.61 o
 -22   6   1       93.95       44.25    293.93 o
 -20   6   1    30499.31    29126.76   1118.11 o
 -18   6   1    22662.17    23325.35    846.84 o
 -16   6   1      119.99     -229.51    155.21 o
 -14   6   1    21815.82    22462.36    757.41 o
 -12   6   1    46028.11    50571.50   1422.21 o
 -10   6   1     2007.56     2490.62    257.74 o
  -8   6   1    96513.22    99907.47   2573.57 o
  -6   6   1    56533.12    58936.64   1455.61 o
  -4   6   1     6886.21     7450.64    249.85 o
  -2   6   1   130207.92   134023.34   3134.71 o
   0   6   1    71187.48    76480.86   1609.83 o
   2   6   1    10541.27    11846.84    331.48 o
   4   6   1     5974.50     9396.23    443.26 o
   6   6   1    79796.89    81883.85   2337.38 o
   8   6   1    49220.39    46345.73   1403.89 o
  10   6   1    24345.22    23459.75    813.61 o
  12   6   1    64139.38    62226.89   2108.41 o
  14   6   1    18473.28    16777.52    776.02 o
  16   6   1     8929.74     8129.53    441.78 o
  18   6   1    51368.83    50071.92   1659.81 o
  20   6   1     9884.21    10104.00    618.59 o
  22   6   1     2613.02     1754.90    426.71 o
  24   6   1    12911.72    12904.05   1008.59 o
  26   6   1     2956.63     3060.41    775.07 o
 -25   7   1     6442.26     7391.53    822.37 o
 -23   7   1     1080.72     1068.68    455.62 o
 -21   7   1     5341.12     5107.02    489.72 o
 -19   7   1    10799.65     9222.36   1000.70 o
 -17   7   1       64.74      -55.13    197.06 o
 -15   7   1     1489.72      910.81    277.73 o
 -13   7   1    34098.48    33642.80   1130.74 o
 -11   7   1     5401.62     5630.24    350.31 o
  -9   7   1    16998.53    15070.48    882.47 o
  -7   7   1    34087.80    33718.33   1088.40 o
  -5   7   1    23473.36    23864.83    791.82 o
  -3   7   1     2998.20     3088.95    257.49 o
  -1   7   1    29620.08    29218.00    779.78 o
   1   7   1    45241.56    47753.01   1300.00 o
   3   7   1       30.81        1.89     93.03 o
   5   7   1    35366.46    35556.58   1116.55 o
   7   7   1    24325.26    27242.46    827.83 o
   9   7   1     6812.42     6369.92    358.14 o
  11   7   1     9966.68    11477.87    625.79 o
  13   7   1     7688.33     7168.39    382.31 o
  15   7   1     1189.12      857.57    224.68 o
  17   7   1    16158.75    16102.37    834.52 o
  19   7   1    11681.28    10928.36    696.70 o
  21   7   1     1631.04     2055.02    439.47 o
  23   7   1     3087.51     3360.14    643.65 o
  25   7   1     7318.35     9196.63   1119.13 o
 -24   8   1    11923.25    11939.27   1329.39 o
 -22   8   1       75.38     -244.02    400.91 o
 -20   8   1    23751.56    24388.36   1028.06 o
 -18   8   1    32048.04    30200.92   1483.15 o
 -16   8   1      287.70      615.52    226.33 o
 -14   8   1    31711.63    29274.91    950.79 o
 -12   8   1    38035.48    41177.16   1337.53 o
 -10   8   1      124.04      181.04    168.37 o
  -8   8   1    57848.34    59876.19   2009.80 o
  -6   8   1    74206.96    75415.73   2202.43 o
  -4   8   1     6775.28     8203.74    391.79 o
  -2   8   1    29142.36    30381.48   1423.27 o
   0   8   1   157009.00   163795.28   5100.25 o
   2   8   1     5530.44     4935.22    277.60 o
   4   8   1    66785.25    70062.38   2286.19 o
   6   8   1    78799.77    83093.00   2415.02 o
   8   8   1    32118.84    33901.44   1749.94 o
  10   8   1    41324.89    44358.82   1414.93 o
  12   8   1    64143.19    67086.63   2040.49 o
  14   8   1     6316.30     5213.84    363.36 o
  16   8   1     5172.54     5217.95    641.97 o
  18   8   1    36533.98    35680.52   1699.94 o
  20   8   1     7469.28     8914.44    814.54 o
  22   8   1     3227.62     2217.21    492.46 o
  24   8   1    10401.37    11159.18   1535.89 o
 -23   9   1     1073.36     1381.23    547.23 o
 -21   9   1      824.39      809.79    455.61 o
 -19   9   1     3199.82     3256.44    487.82 o
 -17   9   1      228.47     -169.38    252.11 o
 -15   9   1     3956.68     6079.50    451.80 o
 -13   9   1     6726.68     6288.17    835.07 o
 -11   9   1      940.33     1024.85    232.87 o
  -9   9   1      797.72      774.05    207.88 o
  -7   9   1    11937.06    11616.63    854.82 o
  -5   9   1     5693.33     5803.87    355.15 o
  -3   9   1     1228.85     1406.92    214.84 o
  -1   9   1     2863.94     2461.65    245.27 o
   1   9   1     3693.59     3811.18    325.17 o
   3   9   1      943.50     1150.28    220.35 o
   5   9   1     1639.06     1985.15    262.22 o
   7   9   1     7606.54     7026.78    595.37 o
   9   9   1     9074.77     9886.70    505.13 o
  11   9   1     5773.93     6317.34    996.84 o
  13   9   1     4238.91     5591.41    472.25 o
  15   9   1      381.97      384.54    219.67 o
  17   9   1     5536.18     6489.54    577.22 o
  19   9   1     5781.36     5441.85    891.82 o
  21   9   1        2.66     -168.17    363.79 o
  23   9   1     1099.88     1366.80    662.65 o
 -22  10   1       44.08     -110.97    440.75 o
 -20  10   1    21803.81    24998.89   1416.72 o
 -18  10   1    17872.27    19577.23   1030.36 o
 -16  10   1     1012.37      882.73    304.03 o
 -14  10   1    23204.82    23390.55   1062.22 o
 -12  10   1    32381.23    32815.20   1312.85 o
 -10  10   1      462.37      -89.22    221.67 o
  -8  10   1    39086.46    38684.18   1287.25 o
  -6  10   1    58831.78    60336.37   2396.34 o
  -4  10   1     1213.89     1512.63    242.56 o
  -2  10   1    73001.43    78783.32   3023.33 o
   0  10   1   124072.54   128346.57   4096.41 o
   2  10   1    12975.94    12392.87    563.64 o
   4  10   1    43645.26    42469.63   3080.56 o
   6  10   1    63888.32    64031.20   2175.34 o
   8  10   1     7910.84     8339.85    477.36 o
  10  10   1    28922.36    29301.15   1057.62 o
  12  10   1    75193.09    71605.85   4644.72 o
  14  10   1    17182.95    16959.34    872.09 o
  16  10   1     2875.19     3688.50    483.52 o
  18  10   1    26012.31    29186.24   1914.47 o
  20  10   1     7005.92     7836.36    721.20 o
  22  10   1     2745.16     4491.00    978.58 o
 -21  11   1       18.93     -418.63    459.61 o
 -19  11   1       71.22      205.06    415.15 o
 -17  11   1      268.20      165.60    337.11 o
 -15  11   1       89.58     -139.25    290.99 o
 -13  11   1     1399.19     1401.07    406.54 o
 -11  11   1     1304.76      456.02    324.74 o
  -9  11   1      908.95     1569.72    315.57 o
  -7  11   1     5300.22     6717.25    447.05 o
  -5  11   1      317.81      509.31    225.98 o
  -3  11   1     4766.60     4978.32    378.51 o
  -1  11   1      137.42      446.99    240.38 o
   1  11   1        1.03      214.34    231.26 o
   3  11   1     2086.41     2301.27    288.78 o
   5  11   1       90.62      626.94    224.88 o
   7  11   1     7666.17     5955.69    879.05 o
   9  11   1     1756.36     1335.22    322.03 o
  11  11   1      830.33      705.46    363.94 o
  13  11   1       73.30      374.34    372.50 o
  15  11   1       27.81     -206.78    303.96 o
  17  11   1      234.78      445.57    363.30 o
  19  11   1      130.59      280.38    424.01 o
 -18  12   1    15793.21    17771.80   1195.32 o
 -16  12   1       44.14      348.22    413.19 o
 -14  12   1    19256.74    19059.88   1412.04 o
 -12  12   1    40658.72    41473.96   1894.40 o
 -10  12   1     1912.26     1961.72    458.27 o
  -8  12   1    51178.59    53709.80   2260.82 o
  -6  12   1    49300.96    49135.46   2522.70 o
  -4  12   1      182.08      -74.63    282.49 o
  -2  12   1    53288.64    48262.09   2046.51 o
   0  12   1    94021.57    90382.70   3497.70 o
   2  12   1     3402.42     3149.68    821.51 o
   4  12   1    22994.10    23740.52   1049.04 o
   6  12   1    57056.23    52354.46   2597.64 o
   8  12   1     7562.26     6968.59    650.40 o
  10  12   1    30100.70    28866.26   1446.30 o
  12  12   1    45122.89    43373.73   2405.98 o
  14  12   1     9146.42     9352.10    824.76 o
  16  12   1     3633.05     4087.85    556.46 o
  18  12   1    17850.73    17804.99   1055.29 o
 -17  13   1     1303.17     1004.22    511.02 o
 -15  13   1      473.78      323.76    548.27 o
 -13  13   1     5355.75     5090.39    721.96 o
 -11  13   1     1607.20     1978.41    531.71 o
  -9  13   1     1813.25     1327.94    451.17 o
  -7  13   1     1192.43     1183.23    439.97 o
  -5  13   1      879.63     1184.83    517.32 o
  -3  13   1       35.48       51.71    431.01 o
  -1  13   1     1380.41     2563.35   1140.95 o
   1  13   1       53.94      879.68    483.59 o
   3  13   1       52.05      342.28    472.30 o
   5  13   1     2757.87     3559.27    533.03 o
   7  13   1     3952.45     2645.48    504.65 o
   9  13   1        9.46     -571.25    346.16 o
  11  13   1     2136.88     1727.40    492.47 o
  13  13   1     2338.91     3659.37   1298.93 o
  15  13   1      552.06     1007.04    483.22 o
  17  13   1     2498.06     2256.62    769.73 o
 -14  14   1    21533.80    24570.98   1785.24 o
 -12  14   1    14280.15    12106.35    983.89 o
 -10  14   1       53.24      -27.50    451.94 o
  -8  14   1    20157.66    16343.49   3889.43 o
  -6  14   1    33448.72    31753.94   2589.08 o
  -4  14   1     3131.04     1397.98    607.80 o
  -2  14   1    19207.43    20844.26   2141.47 o
   0  14   1    43596.81    43187.89   2444.55 o
   2  14   1     3379.59     4280.94    760.21 o
   4  14   1    18913.61    14818.35   1829.91 o
   6  14   1    42609.61    49527.32   2761.12 o
   8  14   1     6766.34     7434.67    972.04 o
  10  14   1    12040.60    14966.81   1494.97 o
  12  14   1    22559.81    24509.40   1790.02 o
  14  14   1     2375.79     2096.39    991.75 o
 -11  15   1     1933.68     1530.24    741.12 o
  -9  15   1     4219.68     3776.96    957.06 o
  -7  15   1     5531.06     5853.01   1263.82 o
  -5  15   1     3188.26     2790.04    759.75 o
  -3  15   1      521.59      669.74    620.22 o
  -1  15   1     9786.29     6075.19   1513.95 o
   1  15   1     1008.34     1184.67    651.01 o
   3  15   1       41.75     -383.18    545.17 o
   5  15   1     6039.56     7156.08   1886.95 o
   7  15   1     6992.40     9055.95   1935.22 o
   9  15   1      129.96      175.69    670.75 o
  11  15   1     5140.27     5756.61    995.34 o
  -6  16   1    10504.33     7679.46   1606.10 o
  -4  16   1     1245.25     1118.11    772.47 o
  -2  16   1     7064.36     5885.17   1002.25 o
   0  16   1    16812.27    16120.43   5516.05 o
   2  16   1     1335.27      375.24    824.99 o
   4  16   1     5705.00     3963.46    915.72 o
   6  16   1    19532.41    18260.56   1600.27 o
 -28   0   2     4677.17     4352.83    812.69 o
 -26   0   2    30173.40    34575.23   3054.23 o
 -24   0   2    17712.43    18597.47   1939.61 o
 -22   0   2     4110.87     5458.52    586.27 o
 -20   0   2    68186.95    62595.57   2543.42 o
 -18   0   2    26955.72    22142.37   1402.35 o
 -16   0   2    16551.39    15380.17    826.89 o
 -14   0   2   119138.73   116297.79   7345.96 o
 -12   0   2    82053.02    86998.82   2831.26 o
 -10   0   2     3402.36     3547.69    212.84 o
  -8   0   2    71927.34    71024.63   1837.97 o
  -6   0   2   251496.33   254580.06   6268.20 o
  -4   0   2    62755.96    59239.61   1828.72 o
  -2   0   2   264890.41   265580.91   7249.16 o
   0   0   2   144176.23    78286.64   4791.99 o
   2   0   2    15748.39    14788.07    492.51 o
   4   0   2   830662.25   826212.13  20198.29 o
   6   0   2    22726.96    26182.50    761.76 o
   8   0   2    22861.65    30850.12   1077.95 o
  10   0   2   180260.94   207886.94   5214.14 o
  12   0   2   231488.80   225916.14   9829.74 o
  14   0   2     6785.34     7364.21    526.65 o
  16   0   2    45227.83    48744.86   2009.75 o
  18   0   2    53698.36    52983.91   3782.68 o
  20   0   2      797.82      558.55    297.88 o
  22   0   2     6262.82     7070.56    672.19 o
  24   0   2    17024.65    19615.54   2009.83 o
  26   0   2     9841.84    11997.52   1658.76 o
 -27   1   2      269.14      432.20    390.90 o
 -25   1   2      794.57      789.37    359.85 o
 -23   1   2      127.77       92.85    265.16 o
 -21   1   2     1703.50     1303.31    271.50 o
 -19   1   2     4005.96     2937.07    291.56 o
 -17   1   2     2560.15     3188.11    277.04 o
 -15   1   2     1479.85      912.52    177.94 o
 -13   1   2     4410.97     4231.56    230.03 o
 -11   1   2     5473.77     6375.59    257.16 o
  -9   1   2    17312.81    17166.89    378.09 o
  -7   1   2      253.27      415.44     60.88 o
  -5   1   2     1467.36     1826.31     79.12 o
  -3   1   2     4534.14     4364.46    116.20 o
  -1   1   2    20957.24    18199.55    535.27 o
   1   1   2     5130.41     4528.04    109.14 o
   3   1   2     2223.06     1997.07     78.14 o
   5   1   2     2624.15     4193.32    158.25 o
   7   1   2    13371.46    14921.62    350.04 o
   9   1   2     9628.34    13059.84    329.20 o
  11   1   2    15260.71    14907.55    463.19 o
  13   1   2      535.56     1131.42    182.93 o
  15   1   2     2552.48     2914.69    258.68 o
  17   1   2      893.85     1236.87    226.57 o
  19   1   2      119.55      192.75    203.57 o
  21   1   2      132.45      437.16    236.01 o
  23   1   2      453.92      420.38    274.72 o
  25   1   2       27.65      -53.03    781.11 o
  27   1   2        8.97     -329.20    483.59 o
 -28   2   2     7519.23     5615.22    732.72 o
 -26   2   2    28201.42    28836.29   1519.85 o
 -24   2   2     9575.72     9247.52   1340.26 o
 -22   2   2    13055.46    12419.40    759.86 o
 -20   2   2    40931.59    41576.63   1289.19 o
 -18   2   2    20795.21    22849.13    964.99 o
 -16   2   2     2258.61     1932.48    219.74 o
 -14   2   2   106047.14   115038.30   2991.64 o
 -12   2   2   100143.16   103501.34   2483.58 o
 -10   2   2     4172.75     4234.32    184.39 o
  -8   2   2   100288.63    97371.19   1828.95 o
  -6   2   2   163957.55   160167.44   3246.21 o
  -4   2   2    10318.83    11761.64    281.73 o
  -2   2   2   102033.22   102993.56   3266.95 o
   0   2   2   104021.70   105342.01   2016.49 o
   2   2   2     2826.11     1856.49    108.52 o
   4   2   2   294904.47   308395.31   6581.64 o
   6   2   2   181293.08   188011.20   3618.68 o
   8   2   2     1370.66     1797.55    114.32 o
  10   2   2   137434.13   136473.09   2696.67 o
  12   2   2   129053.99   128381.73   3054.84 o
  14   2   2     4903.90     5202.52    320.49 o
  16   2   2     9048.45     6753.97    500.74 o
  18   2   2    93208.84    87325.66   3101.87 o
  20   2   2     7970.68     9236.60    504.58 o
  22   2   2    14860.90    14108.05   1642.55 o
  24   2   2    18398.71    20609.34   1561.35 o
  26   2   2     3720.56     3916.71    773.07 o
 -27   3   2     1440.84     1833.50    529.42 o
 -25   3   2     2984.90     3182.99    480.16 o
 -23   3   2      136.97     -243.29    255.94 o
 -21   3   2     6581.65     6081.52    639.03 o
 -19   3   2     7939.10     6897.28    420.87 o
 -17   3   2      414.10       12.20    148.99 o
 -15   3   2    14182.53    14543.76    553.68 o
 -13   3   2    15346.95    18516.40    582.77 o
 -11   3   2    18147.73    15270.73    499.60 o
  -9   3   2    22583.57    23820.80    569.59 o
  -7   3   2      644.86      666.35     78.02 o
  -5   3   2     5872.26     6213.93    198.94 o
  -3   3   2     2981.61     3179.49    135.22 o
  -1   3   2   154834.08   171677.30   3671.04 o
   1   3   2    13596.97    13433.92    317.34 o
   3   3   2     1415.46     1626.90     83.93 o
   5   3   2     8820.33     7803.55    224.68 o
   7   3   2    11433.82    11496.15    323.98 o
   9   3   2    12397.52    13988.74    388.98 o
  11   3   2    40798.77    41365.96   1088.80 o
  13   3   2    15025.64    10772.35    498.09 o
  15   3   2     1802.38     1276.97    207.55 o
  17   3   2    10726.17    10401.04    510.45 o
  19   3   2    12417.55    14782.97    649.14 o
  21   3   2      877.30     1105.03    275.81 o
  23   3   2     5996.38     5899.17    572.13 o
  25   3   2     2007.64     1602.26    571.32 o
  27   3   2        1.05     -263.87    513.50 o
 -28   4   2     2628.80     2954.78    639.51 o
 -26   4   2    13068.16    14469.88   1058.24 o
 -24   4   2     8969.92    10020.41    724.17 o
 -22   4   2     2524.10     2107.61    355.86 o
 -20   4   2    55170.12    60356.80   1761.91 o
 -18   4   2    14581.47    14877.06    612.98 o
 -16   4   2     5063.17     6355.12    431.02 o
 -14   4   2    63855.14    59879.61   1532.30 o
 -12   4   2    95034.20    95106.73   2482.31 o
 -10   4   2     9741.20     9122.52    332.06 o
  -8   4   2    93018.97    98738.54   2336.17 o
  -6   4   2    44957.30    48088.54   1098.76 o
  -4   4   2       82.97      305.87     59.50 o
  -2   4   2     8214.86     7644.88    205.97 o
   0   4   2   132446.81   132996.16   2703.33 o
   2   4   2     2030.01     2382.93    100.99 o
   4   4   2    95306.52    98555.33   2037.63 o
   6   4   2    72180.74    78689.33   1750.33 o
   8   4   2    60127.75    67432.44   1448.86 o
  10   4   2   117018.30   110995.80   2640.84 o
  12   4   2   117990.27   124762.12   3950.49 o
  14   4   2     1333.52     1550.88    213.86 o
  16   4   2    15736.10    16209.53    699.94 o
  18   4   2    54152.26    55050.05   1622.73 o
  20   4   2     6978.06     7009.43    462.10 o
  22   4   2     8398.37     8032.50    576.82 o
  24   4   2    13452.09    15455.16   1058.74 o
  26   4   2     1583.04      578.85    521.00 o
 -27   5   2     1682.20     1422.86    778.06 o
 -25   5   2     2845.69     3225.29    517.06 o
 -23   5   2     1813.57     1632.02    393.94 o
 -21   5   2    11539.81    11552.64    648.58 o
 -19   5   2    33222.68    36713.28   1293.60 o
 -17   5   2      894.04     1113.54    216.69 o
 -15   5   2    12092.29    11516.43    665.70 o
 -13   5   2    55592.69    56031.01   1554.10 o
 -11   5   2     7040.19     7025.84    307.50 o
  -9   5   2    26003.51    26343.73    722.57 o
  -7   5   2    94542.09   104184.31   2464.17 o
  -5   5   2    54952.57    55791.36   1269.09 o
  -3   5   2    45277.16    47511.04    971.36 o
  -1   5   2    35900.57    39238.39    903.27 o
   1   5   2      239.34      768.44     75.64 o
   3   5   2    36783.80    38934.01    856.59 o
   5   5   2    31176.96    31424.61    817.12 o
   7   5   2     6127.23     7523.95    258.01 o
   9   5   2      131.13      443.48    136.39 o
  11   5   2    31930.64    33581.43   1086.19 o
  13   5   2    37066.51    36221.38   1084.29 o
  15   5   2     1748.88      997.81    205.65 o
  17   5   2    37366.61    35722.76   1140.74 o
  19   5   2    11857.53    11221.55    575.01 o
  21   5   2       48.52       23.78    286.36 o
  23   5   2     7103.43     6699.83    640.23 o
  25   5   2    10913.07    11851.03   1196.01 o
 -26   6   2     7236.59     8360.45    872.59 o
 -24   6   2     4357.93     3684.93    526.75 o
 -22   6   2     2201.21     2048.67    414.09 o
 -20   6   2    19003.79    18276.03    832.83 o
 -18   6   2     7150.86     6220.56    407.31 o
 -16   6   2     1081.95     1545.59    235.10 o
 -14   6   2    36062.23    32302.63   1087.43 o
 -12   6   2    25708.20    24351.91    778.92 o
 -10   6   2     8684.20     9131.63    388.02 o
  -8   6   2    64904.75    66048.23   1922.20 o
  -6   6   2    23899.30    25415.19    751.09 o
  -4   6   2      595.63      679.07     95.97 o
  -2   6   2    74258.59    77438.65   2208.54 o
   0   6   2    50776.11    56462.93   1152.53 o
   2   6   2    24116.26    25723.43    576.23 o
   4   6   2    65888.67    71365.16   1614.04 o
   6   6   2    61283.98    59517.86   1466.06 o
   8   6   2      198.60      105.78    118.37 o
  10   6   2    48510.00    48319.96   1484.12 o
  12   6   2    36977.01    42480.68   1514.34 o
  14   6   2      907.47      503.52    182.08 o
  16   6   2    13026.20    14417.32    635.57 o
  18   6   2    28477.13    30371.76   1136.36 o
  20   6   2     2320.58     1575.87    356.48 o
  22   6   2     3998.30     4810.72    561.54 o
  24   6   2     6276.20     6187.45    905.81 o
 -25   7   2     8639.15    10290.66    931.83 o
 -23   7   2      285.32      -35.94    387.78 o
 -21   7   2    14083.82    14874.59    778.85 o
 -19   7   2    49838.98    44771.48   3308.84 o
 -17   7   2     3350.36     3307.10    319.46 o
 -15   7   2    20995.00    19393.67    778.26 o
 -13   7   2    68341.84    63977.82   1770.27 o
 -11   7   2    26103.79    28316.07    962.94 o
  -9   7   2    71768.24    71450.71   1916.70 o
  -7   7   2   126901.08   133056.88   3739.63 o
  -5   7   2    16987.03    18985.82    560.87 o
  -3   7   2    22650.75    25680.84    707.91 o
  -1   7   2    66708.28    71799.59   1880.88 o
   1   7   2     7855.69     8176.29    420.63 o
   3   7   2    32299.44    33746.74   1045.56 o
   5   7   2   128475.52   129279.55   3297.19 o
   7   7   2    14951.98    14658.07    565.14 o
   9   7   2    15602.89    13705.32    660.51 o
  11   7   2    56326.87    59051.96   1793.75 o
  13   7   2    18510.57    20548.86    723.69 o
  15   7   2     4344.29     4465.74    389.68 o
  17   7   2    22544.19    23916.31    966.29 o
  19   7   2    17127.26    10927.95   2425.95 o
  21   7   2       45.80      -66.77    331.07 o
  23   7   2    12539.13    10037.37    913.62 o
  25   7   2     6241.69     6711.90   1004.91 o
 -24   8   2      747.48      840.25    485.61 o
 -22   8   2     2135.75     1313.00    468.97 o
 -20   8   2     3390.75     4174.36    452.68 o
 -18   8   2     2037.99     2190.86    344.43 o
 -16   8   2       68.84       78.06    207.48 o
 -14   8   2    17051.71    16781.80    837.82 o
 -12   8   2     1709.26     1783.75    252.86 o
 -10   8   2       89.29      222.46    165.17 o
  -8   8   2    22618.76    25257.06    988.45 o
  -6   8   2    52867.88    52760.68   1784.83 o
  -4   8   2     7495.01     6941.37    400.61 o
  -2   8   2    17308.26    18091.67    658.36 o
   0   8   2     8817.71     9546.66    486.71 o
   2   8   2     1045.61      676.31    147.37 o
   4   8   2    36085.17    37166.73   1071.24 o
   6   8   2    16064.96    14973.59    866.33 o
   8   8   2       93.96      305.82    158.94 o
  10   8   2     3385.91     3284.90    315.71 o
  12   8   2     6913.88     7123.81    399.32 o
  14   8   2     4071.20     4883.54    353.90 o
  16   8   2     1425.56     1673.34    283.91 o
  18   8   2     9516.53     9516.75    685.26 o
  20   8   2     2454.77     2191.59    457.12 o
  22   8   2     1768.69     1494.21    474.65 o
  24   8   2     3450.18     2492.39    730.72 o
 -23   9   2      715.16     1592.69    561.58 o
 -21   9   2    24777.14    26660.45   1456.93 o
 -19   9   2    25206.64    29080.98   1150.51 o
 -17   9   2      135.68     -157.11    234.56 o
 -15   9   2    15265.80    16167.84    734.69 o
 -13   9   2    67994.22    70083.05   2134.71 o
 -11   9   2     4617.40     4233.15    345.49 o
  -9   9   2    19925.56    21722.00   1262.90 o
  -7   9   2    32977.34    31689.14   1413.61 o
  -5   9   2    17975.63    15779.82    631.23 o
  -3   9   2    37480.46    36432.98   1073.09 o
  -1   9   2   102082.08   100188.85   2878.55 o
   1   9   2    21556.64    25740.97    889.93 o
   3   9   2    13338.86    12445.47    734.83 o
   5   9   2    79947.15    82822.10   2708.74 o
   7   9   2    40623.82    38931.39   1269.37 o
   9   9   2    29727.20    29138.89   1149.87 o
  11   9   2   101772.33   102024.79   2991.26 o
  13   9   2    27588.03    32942.37   1065.24 o
  15   9   2     1021.12      820.64    278.43 o
  17   9   2    38333.30    44724.23   1750.20 o
  19   9   2    15778.84    16794.71   1124.29 o
  21   9   2      877.14      621.27    502.91 o
  23   9   2    11494.59     9454.50   1351.59 o
 -22  10   2       52.60      355.23    466.82 o
 -20  10   2      726.57      808.32    452.76 o
 -18  10   2     2573.53     3328.48    485.32 o
 -16  10   2      150.08      134.30    263.11 o
 -14  10   2     9358.29    11112.02    683.12 o
 -12  10   2      284.31       96.50    287.23 o
 -10  10   2      364.01      -21.52    213.03 o
  -8  10   2     7247.44     6724.97    686.54 o
  -6  10   2      120.30      181.68    183.99 o
  -4  10   2     1534.98     1731.54    247.82 o
  -2  10   2    14773.67    16650.42    758.73 o
   0  10   2      310.10      305.44    206.15 o
   2  10   2     1783.69     2120.71    256.34 o
   4  10   2     5552.94     5026.27    555.82 o
   6  10   2     8765.91     9539.75    556.09 o
   8  10   2        6.75     -144.32    186.02 o
  10  10   2      423.32     1489.52    277.84 o
  12  10   2     3392.32     4099.37    439.14 o
  14  10   2     1596.14     1819.77    374.59 o
  16  10   2      537.13      -45.42    309.56 o
  18  10   2       35.14      540.28    363.57 o
  20  10   2      540.09      448.75    431.58 o
 -21  11   2    14128.68    14205.34   1104.69 o
 -19  11   2    21656.45    22732.30   1460.21 o
 -17  11   2      333.48      177.18    329.23 o
 -15  11   2    21346.61    24956.20   1344.16 o
 -13  11   2    50189.91    51861.48   2211.44 o
 -11  11   2     6298.68     5522.11    682.80 o
  -9  11   2    23174.10    20891.48   1092.11 o
  -7  11   2    28459.57    28762.59   1365.20 o
  -5  11   2    11429.81    13202.58    614.85 o
  -3  11   2    14530.66    11966.80   1943.24 o
  -1  11   2   126272.04   115227.23   8046.60 o
   1  11   2    13982.84    14026.55    817.04 o
   3  11   2    11523.27    13198.59    677.74 o
   5  11   2    64632.37    66441.53   2513.64 o
   7  11   2    35990.58    37870.31   1681.70 o
   9  11   2    19526.18    19416.11    932.38 o
  11  11   2    76890.08    80951.64   2784.20 o
  13  11   2    22686.84    20940.60   1176.53 o
  15  11   2     1691.65     1262.96    385.81 o
  17  11   2    25159.65    25634.69   1233.14 o
  19  11   2    15377.52    17526.50   1232.86 o
 -20  12   2      357.02      633.31    504.66 o
 -18  12   2      233.15      104.92    407.23 o
 -16  12   2        2.44     -405.86    344.11 o
 -14  12   2     1729.76     1780.51    482.09 o
 -12  12   2     1661.00     1043.42    436.59 o
 -10  12   2      460.22      617.21    329.50 o
  -8  12   2      623.36     1012.81    342.28 o
  -6  12   2     4492.33     5293.34    488.33 o
  -4  12   2      384.03       71.49    302.71 o
  -2  12   2       70.21      430.88    322.76 o
   0  12   2       90.82      802.13    452.22 o
   2  12   2     2590.05     2822.71    455.32 o
   4  12   2     1282.36     2327.99    376.74 o
   6  12   2       12.78      286.89    287.25 o
   8  12   2      113.27      202.96    332.93 o
  10  12   2      268.38       28.38    435.90 o
  12  12   2      212.82      517.90    402.26 o
  14  12   2       17.04      -55.12    408.63 o
  16  12   2       66.50     -169.33    376.41 o
  18  12   2      899.25      404.47    599.22 o
 -17  13   2      696.27      487.70    477.23 o
 -15  13   2    11336.75    10242.25   1202.38 o
 -13  13   2    35521.54    33994.73   1711.54 o
 -11  13   2    10300.97     7641.83   1645.17 o
  -9  13   2    18727.68    20261.92   1328.80 o
  -7  13   2    48055.29    47759.01   4200.03 o
  -5  13   2     9453.93     7242.62    845.73 o
  -3  13   2    17989.28    16284.19   1800.91 o
  -1  13   2    75214.84    77576.87   3109.16 o
   1  13   2    10999.25    10822.59    947.18 o
   3  13   2    14207.38    15233.93   1208.97 o
   5  13   2    47364.84    47182.62   3475.51 o
   7  13   2    12264.50    13915.44   2404.77 o
   9  13   2     8226.45     8621.46    768.43 o
  11  13   2    30730.91    30578.16   1570.83 o
  13  13   2    15480.72    13662.75   1979.11 o
  15  13   2      731.68      822.31    495.64 o
 -14  14   2     6051.42     6798.15    991.50 o
 -12  14   2     6916.49     8005.23   1255.04 o
 -10  14   2     2528.92     1487.07    671.15 o
  -8  14   2    10086.69    12013.66    936.43 o
  -6  14   2     6006.88     6011.59   1786.02 o
  -4  14   2      315.86      974.19    554.82 o
  -2  14   2     4763.11     4703.88    766.26 o
   0  14   2     1128.42     1600.67    584.47 o
   2  14   2       33.52      287.90    548.53 o
   4  14   2     3266.29     3527.55    728.70 o
   6  14   2     2605.86     4324.73   1031.24 o
   8  14   2      278.37        7.09    440.74 o
  10  14   2     2089.61     1305.45    699.21 o
  12  14   2     2883.57     3288.99    836.70 o
  14  14   2        3.99     -368.61    991.75 o
 -11  15   2      191.98     -171.50    606.66 o
  -9  15   2     8662.61     8631.11   1055.30 o
  -7  15   2    21267.84    21329.19   2549.58 o
  -5  15   2     6317.27     6289.91   1180.44 o
  -3  15   2     7240.51     8569.71   1038.37 o
  -1  15   2    25484.55    30262.17   1985.87 o
   1  15   2     2811.03     2519.89    716.77 o
   3  15   2     6107.67     4688.37   1075.12 o
   5  15   2    28533.78    28874.22   1965.41 o
   7  15   2    14244.26    13575.94   1321.04 o
   9  15   2     2398.06     2484.13    978.58 o
  11  15   2    18233.07    12497.78   1878.18 o
  -6  16   2     8065.84    10417.74   1816.74 o
  -4  16   2      602.81      175.53    965.42 o
  -2  16   2     8074.22    10531.84   1702.65 o
   0  16   2    10693.26    11154.97   1728.98 o
   2  16   2      132.32     -263.30    645.42 o
   4  16   2     6365.66     3861.67   1246.27 o
   6  16   2     6514.38     4993.85   1351.59 o
 -29   1   3     1337.90     1440.01    546.92 o
 -27   1   3    26028.28    27989.19   1319.55 o
 -25   1   3    13711.44    14594.57   1536.61 o
 -23   1   3     3125.72     2128.33    386.65 o
 -21   1   3    62895.00    71115.21   2013.37 o
 -19   1   3    47083.06    50748.91   1628.28 o
 -17   1   3     1678.05     2230.09    237.69 o
 -15   1   3    64501.71    67447.38   1697.08 o
 -13   1   3   148191.50   141973.88   3144.36 o
 -11   1   3    25456.98    27499.13    746.56 o
  -9   1   3    93106.58    90761.05   1714.16 o
  -7   1   3   110931.09   107934.35   1915.51 o
  -5   1   3     1049.87      920.92     74.92 o
  -3   1   3    30273.26    29649.58    772.03 o
  -1   1   3   296290.59   283802.53   6936.96 o
   1   1   3    45426.66    48228.26   1051.07 o
   3   1   3   199799.75   219565.56   3986.97 o
   5   1   3   354153.97   351556.34   6704.23 o
   7   1   3    17355.74    16980.94    376.11 o
   9   1   3   243365.20   234065.94   4528.37 o
  11   1   3   136532.44   146321.17   3241.97 o
  13   1   3    23518.67    26771.33    925.20 o
  15   1   3     3428.52     4681.06    316.93 o
  17   1   3    51178.63    54826.24   1946.84 o
  19   1   3    10994.53    11259.05    550.50 o
  21   1   3     8917.79     8613.57    505.45 o
  23   1   3    31677.72    33540.56   1790.27 o
  25   1   3     8314.13     8425.33    986.51 o
  27   1   3      636.57      162.00    554.24 o
 -28   2   3      222.43      123.73    395.29 o
 -26   2   3     4015.31     3463.35    517.69 o
 -24   2   3     2008.96     2249.48    406.23 o
 -22   2   3     3119.43     3762.51    397.82 o
 -20   2   3     4925.57     7194.36    504.00 o
 -18   2   3      118.75     -181.69    143.08 o
 -16   2   3     6183.15     7375.65    402.64 o
 -14   2   3    38389.61    36792.05    937.63 o
 -12   2   3     2837.03     2381.65    225.27 o
 -10   2   3    26784.93    25587.70    745.25 o
  -8   2   3      540.64      701.73     75.71 o
  -6   2   3    29040.88    25438.00    534.73 o
  -4   2   3    20649.63    20495.53    522.24 o
  -2   2   3   208348.81   198640.53   4572.35 o
   0   2   3    49742.48    53687.74   1045.66 o
   2   2   3     1047.61     1628.18     87.48 o
   4   2   3    10099.31     9993.06    239.91 o
   6   2   3    28234.76    25392.08    557.57 o
   8   2   3        6.00      532.66     82.61 o
  10   2   3     4695.27     4193.34    202.73 o
  12   2   3     2093.25     4081.63    276.16 o
  14   2   3      445.71      262.53    143.37 o
  16   2   3     3619.81     4097.26    314.68 o
  18   2   3     1880.09     1716.65    274.13 o
  20   2   3       46.64     -184.28    202.78 o
  22   2   3      735.34      395.30    288.84 o
  24   2   3      547.47      632.62    451.18 o
  26   2   3      620.54      687.56    536.14 o
 -27   3   3    15601.25    13597.11   2579.17 o
 -25   3   3     8344.53     6997.38    624.98 o
 -23   3   3     2400.59     2899.32    424.68 o
 -21   3   3    46773.65    43543.25   1811.76 o
 -19   3   3    34888.16    32659.28   1286.32 o
 -17   3   3      488.49      117.66    151.81 o
 -15   3   3    71331.05    69655.70   2077.83 o
 -13   3   3    78291.53    77775.20   1913.01 o
 -11   3   3      137.76      -26.72     86.49 o
  -9   3   3    50810.04    53412.30   1228.66 o
  -7   3   3    95654.12    94406.09   1852.48 o
  -5   3   3      291.23      512.02     64.05 o
  -3   3   3    37783.83    38717.01    815.43 o
  -1   3   3   112730.47   122449.01   2638.62 o
   1   3   3      547.31      339.88     51.46 o
   3   3   3    78300.17    74396.09   1628.52 o
   5   3   3    97247.45    99524.99   1950.37 o
   7   3   3   156809.48   156328.42   3213.68 o
   9   3   3    56095.70    63126.20   1372.85 o
  11   3   3   161188.89   160602.48   3773.88 o
  13   3   3    47570.24    40090.11   1296.88 o
  15   3   3    15278.86    15730.14    610.66 o
  17   3   3    88931.18    84951.29   2337.73 o
  19   3   3     2826.22     2296.42    297.12 o
  21   3   3     5799.97     5863.91    732.96 o
  23   3   3    20396.73    21448.19   1080.79 o
  25   3   3     7986.64     6815.04    961.03 o
 -28   4   3     1605.32     1101.16    563.78 o
 -26   4   3     2181.04     1668.39    447.61 o
 -24   4   3     1569.86      527.65    343.43 o
 -22   4   3      888.98      580.11    304.03 o
 -20   4   3     9254.62     8480.60    595.32 o
 -18   4   3    11452.50    10607.85    696.56 o
 -16   4   3     4015.74     3654.75    286.98 o
 -14   4   3    45152.24    41921.15   1426.07 o
 -12   4   3    11992.80    12614.53    403.80 o
 -10   4   3    17632.67    16982.75    476.46 o
  -8   4   3   138996.50   140159.23   3538.78 o
  -6   4   3     4415.75     4492.38    183.81 o
  -4   4   3    70370.66    72405.37   1601.08 o
  -2   4   3     2905.45     3465.30    149.55 o
   0   4   3    11515.92    12503.49    457.65 o
   2   4   3     1075.15     1627.16     92.14 o
   4   4   3    28569.79    31217.74    697.69 o
   6   4   3     2134.90     2832.61    247.63 o
   8   4   3    15426.33    16249.21    433.59 o
  10   4   3     9738.02    10706.25    389.79 o
  12   4   3     6754.77     7411.15    395.39 o
  14   4   3        6.58       73.93    137.90 o
  16   4   3    10064.41    10404.50    612.86 o
  18   4   3    36677.57    32027.48   1067.13 o
  20   4   3       33.01     -126.62    215.44 o
  22   4   3     8576.70     8664.03    604.34 o
  24   4   3     7761.71     8011.73    800.18 o
  26   4   3      557.58      101.49    531.01 o
 -27   5   3     9035.21    10036.57   1207.20 o
 -25   5   3    10590.64    11119.35    793.17 o
 -23   5   3      224.49     -195.58    286.11 o
 -21   5   3    31910.46    28715.27   1113.77 o
 -19   5   3    37297.10    38230.12   1326.50 o
 -17   5   3      587.78      785.84    198.94 o
 -15   5   3    50448.84    54225.73   1426.29 o
 -13   5   3    54207.98    55116.56   1678.82 o
 -11   5   3      849.73     1421.18    156.00 o
  -9   5   3    80916.31    81284.86   1961.33 o
  -7   5   3    98599.91    98094.63   2515.20 o
  -5   5   3      103.49       -8.74     64.33 o
  -3   5   3    89822.63    93425.87   1936.94 o
  -1   5   3    64886.40    68298.14   1362.07 o
   1   5   3    60976.62    69022.80   1303.91 o
   3   5   3   140973.16   150560.45   3266.38 o
   5   5   3    61586.21    65383.28   1396.21 o
   7   5   3    23614.32    25587.81    758.91 o
   9   5   3    30562.63    31246.61    920.73 o
  11   5   3    22060.80    20078.58    672.70 o
  13   5   3     2810.34     2940.27    252.55 o
  15   5   3     1048.71      520.27    192.07 o
  17   5   3    38606.81    39629.06   1245.57 o
  19   5   3    11425.64    11556.85   1045.35 o
  21   5   3     2774.16     1963.70    381.12 o
  23   5   3    12250.77    11832.45    938.88 o
  25   5   3     4530.83     5688.60    996.14 o
 -26   6   3     4762.33     4808.82    700.72 o
 -24   6   3     1284.96      813.82    516.85 o
 -22   6   3     6219.60     6159.36    566.63 o
 -20   6   3    31861.35    29939.77   1156.44 o
 -18   6   3      740.36      476.00    241.73 o
 -16   6   3     5483.18     5334.03    345.36 o
 -14   6   3    29981.97    31896.57    911.97 o
 -12   6   3    25055.25    24443.21    722.50 o
 -10   6   3     5308.06     6481.88    316.40 o
  -8   6   3    65934.66    66455.12   1761.52 o
  -6   6   3   148216.16   151276.63   3807.38 o
  -4   6   3    27427.20    26952.38    715.39 o
  -2   6   3   233999.56   255125.41   5471.17 o
   0   6   3    18949.48    18779.41    524.17 o
   2   6   3     3278.92     4323.59    288.79 o
   4   6   3   107617.27   110140.87   2605.68 o
   6   6   3    33543.82    36753.95    957.93 o
   8   6   3    13731.25    14263.62    553.39 o
  10   6   3    30678.23    29499.66    988.35 o
  12   6   3    27284.71    25793.91    915.83 o
  14   6   3     1976.27     1685.68    239.52 o
  16   6   3    33372.29    35300.67   1238.43 o
  18   6   3    12909.79    13273.56    624.48 o
  20   6   3      151.94      -74.92    275.13 o
  22   6   3     7912.45     6677.58    728.52 o
  24   6   3    10305.34    12241.55   1005.60 o
 -25   7   3     2945.16     1635.84    755.86 o
 -23   7   3      902.45      129.18    352.93 o
 -21   7   3    12333.13    13520.94   1184.24 o
 -19   7   3     6140.67     7497.14    515.73 o
 -17   7   3       46.65     -260.52    199.64 o
 -15   7   3     2826.63     2916.23    370.91 o
 -13   7   3    31987.40    32851.30    939.66 o
 -11   7   3     1584.66     1681.67    206.58 o
  -9   7   3    28841.63    24711.83    774.49 o
  -7   7   3    17688.75    19273.85    775.39 o
  -5   7   3     5016.00     5311.37    312.32 o
  -3   7   3    38090.00    39587.95   1202.46 o
  -1   7   3    64646.04    66835.94   1927.78 o
   1   7   3     2759.96     2173.60    176.03 o
   3   7   3    26828.28    28595.40    837.58 o
   5   7   3    84270.72    85616.54   2069.08 o
   7   7   3     7391.74     9037.12    386.83 o
   9   7   3    24468.64    26025.65    893.67 o
  11   7   3    23844.10    23277.80    774.91 o
  13   7   3     4814.03     4802.67    330.35 o
  15   7   3      420.15     -126.21    188.25 o
  17   7   3    13907.94    14771.23    817.90 o
  19   7   3     3471.29     3510.14    425.08 o
  21   7   3     1554.63      438.61    372.40 o
  23   7   3     6045.85     5711.17    754.83 o
 -24   8   3     1779.73      853.84    467.84 o
 -22   8   3    12773.90    10539.35   1346.59 o
 -20   8   3    34024.05    36888.92   1515.59 o
 -18   8   3     6985.18     7790.20    527.13 o
 -16   8   3    17158.98    19368.68    809.24 o
 -14   8   3    99278.58   105788.05   2814.74 o
 -12   8   3     8528.15     7299.18    442.33 o
 -10   8   3    20502.36    19597.18    697.34 o
  -8   8   3    48505.73    48943.13   1672.95 o
  -6   8   3    66216.48    66679.21   2871.13 o
  -4   8   3    10616.78    10138.12    451.94 o
  -2   8   3    85776.17    93320.33   2249.93 o
   0   8   3    86391.44    90268.07   2356.88 o
   2   8   3     7549.14     8223.51    395.95 o
   4   8   3   120401.14   117036.87   3017.28 o
   6   8   3    37661.25    37469.56   1092.12 o
   8   8   3     1013.25      933.69    201.83 o
  10   8   3    65811.23    66984.80   2273.50 o
  12   8   3    39721.00    36265.40   1114.34 o
  14   8   3      879.47      446.96    214.15 o
  16   8   3    30096.11    29238.17   1326.66 o
  18   8   3    26176.91    29015.53   1149.07 o
  20   8   3        6.14       -2.22    349.88 o
  22   8   3     8792.50     9089.83    891.20 o
 -23   9   3      407.48     -153.50    437.94 o
 -21   9   3     1653.69     1123.87    527.39 o
 -19   9   3     4273.67     3800.06    504.18 o
 -17   9   3       40.19     -100.58    232.39 o
 -15   9   3     4782.12     3606.64    373.60 o
 -13   9   3      433.24      485.85    275.25 o
 -11   9   3     2615.72     2639.86    343.30 o
  -9   9   3     3248.75     4384.97    318.58 o
  -7   9   3     3409.60     3284.89    261.74 o
  -5   9   3      303.13       93.84    140.56 o
  -3   9   3     6657.79     6984.16    354.56 o
  -1   9   3    18062.65    18890.04    706.21 o
   1   9   3      167.30      -92.88    150.06 o
   3   9   3     8336.42     9324.78    898.23 o
   5   9   3     7164.25     8787.67    414.25 o
   7   9   3     2670.04     3265.65    299.44 o
   9   9   3     1123.29     1565.31    315.39 o
  11   9   3    27349.81    29510.30   1059.50 o
  13   9   3     4658.02     4428.28    396.50 o
  15   9   3     2522.91     2819.16    382.85 o
  17   9   3      976.45      764.51    350.63 o
  19   9   3     1914.55     1275.58    433.13 o
  21   9   3       93.65     -241.98    457.13 o
 -22  10   3    12270.74    14024.09   1526.85 o
 -20  10   3    29555.97    31140.41   1615.23 o
 -18  10   3     2141.52     2728.19    443.07 o
 -16  10   3    11760.47     9498.56   1208.29 o
 -14  10   3    70836.27    71818.42   2502.94 o
 -12  10   3    22631.81    24606.89   1510.91 o
 -10  10   3     8746.07     9050.66    623.26 o
  -8  10   3    42485.61    51238.72   2083.96 o
  -6  10   3    14585.48    14818.85    712.54 o
  -4  10   3     7479.18     8671.14    416.52 o
  -2  10   3    75987.91    79489.30   2628.42 o
   0  10   3    41942.27    44571.81   1826.89 o
   2  10   3     5114.14     5285.59    411.28 o
   4  10   3    38755.33    39366.27   1692.74 o
   6  10   3    50796.35    50289.41   1593.51 o
   8  10   3      460.84      242.46    204.77 o
  10  10   3    81835.03    83630.95   2826.28 o
  12  10   3    43017.90    41590.58   1841.30 o
  14  10   3        1.99     -385.36    239.81 o
  16  10   3    24695.75    24890.06   1165.01 o
  18  10   3    31289.39    35261.00   1523.79 o
  20  10   3       48.47     -225.16    498.38 o
 -21  11   3      275.16      220.44    461.73 o
 -19  11   3     2122.08     2475.92    551.72 o
 -17  11   3      160.00      113.87    360.00 o
 -15  11   3      377.84      458.20    398.26 o
 -13  11   3      524.26      602.90    319.27 o
 -11  11   3        1.12      -87.40    264.86 o
  -9  11   3      852.52      863.55    284.90 o
  -7  11   3     7838.68     8480.98    566.39 o
  -5  11   3       63.86      -68.02    228.83 o
  -3  11   3     1576.94     1819.34    367.37 o
  -1  11   3       62.19      760.39    251.21 o
   1  11   3     5295.01     4208.39    414.24 o
   3  11   3      652.92      858.27    240.54 o
   5  11   3     1085.79     1091.60    292.48 o
   7  11   3     2919.48     3912.77    484.09 o
   9  11   3       72.79      453.23    288.06 o
  11  11   3       91.96      260.83    283.31 o
  13  11   3       93.94       24.64    341.68 o
  15  11   3        1.50      -82.48    324.58 o
  17  11   3       26.88       88.06    368.97 o
  19  11   3      857.77      836.63    664.24 o
 -20  12   3    19819.59    19740.96   1871.53 o
 -18  12   3     2730.18     1280.83    505.63 o
 -16  12   3     7302.06     7626.73    760.35 o
 -14  12   3    45535.53    44760.05   2267.18 o
 -12  12   3    23887.88    24819.13   1312.41 o
 -10  12   3     7194.36     6986.31    724.60 o
  -8  12   3    43030.23    43530.18   1911.04 o
  -6  12   3    21935.29    20801.14   1074.01 o
  -4  12   3    12010.89    13246.98   1051.56 o
  -2  12   3    87307.13    86076.65   3366.22 o
   0  12   3    21312.11    23875.58   1220.17 o
   2  12   3     4347.98     2437.68    444.24 o
   4  12   3    61656.68    63858.03   4388.26 o
   6  12   3    31328.53    33538.40   1365.40 o
   8  12   3     6184.25     5005.79    841.19 o
  10  12   3    40741.48    39327.47   2213.85 o
  12  12   3    25155.66    27844.83   1453.07 o
  14  12   3        2.79      -84.23    334.90 o
  16  12   3    13879.20    15814.75   1396.46 o
  18  12   3    16564.18    20098.71   1632.13 o
 -17  13   3        1.91      -69.62    450.81 o
 -15  13   3      899.42      860.24    562.14 o
 -13  13   3     4050.20     3079.58    873.26 o
 -11  13   3      332.61      -24.99    406.49 o
  -9  13   3     6283.25     6049.17    659.41 o
  -7  13   3     4803.80     3228.09    531.56 o
  -5  13   3      507.45      274.45    374.06 o
  -3  13   3      817.72     1009.12    409.87 o
  -1  13   3     7762.61     7625.68    690.23 o
   1  13   3      884.50      196.86    373.12 o
   3  13   3     3148.51     2642.09    513.25 o
   5  13   3      187.80      342.61    507.87 o
   7  13   3      285.41      -24.60    361.52 o
   9  13   3      793.88      292.03    400.34 o
  11  13   3      509.83     1421.80    947.87 o
  13  13   3       10.02       43.88    868.88 o
  15  13   3      100.29      335.26    649.46 o
 -14  14   3    26387.31    26368.11   2461.82 o
 -12  14   3     4520.64     4414.49    824.99 o
 -10  14   3     8386.00     7266.99   1465.68 o
  -8  14   3    28799.20    12978.49   2654.90 o
  -6  14   3     8295.69     7915.81    943.24 o
  -4  14   3     1496.54      636.83    540.87 o
  -2  14   3    37819.88    39393.06   2283.69 o
   0  14   3    18718.56    20370.87   1482.25 o
   2  14   3     4689.72     5492.79    838.16 o
   4  14   3    35691.17    36908.23   2223.73 o
   6  14   3    25753.76    26158.95   1791.94 o
   8  14   3      234.25      447.28    598.66 o
  10  14   3    26673.46    27505.69   1901.56 o
  12  14   3    16538.81    17456.52   2088.81 o
 -11  15   3        4.15      126.04    600.44 o
  -9  15   3     7120.30     7796.29   1030.93 o
  -7  15   3     9304.75     7416.17   1448.13 o
  -5  15   3      542.62     1325.26    939.09 o
  -3  15   3     4904.70     5177.74    868.57 o
  -1  15   3     9426.79    10098.57   1098.45 o
   1  15   3      363.91      459.73    599.58 o
   3  15   3     1393.34     1553.33    701.66 o
   5  15   3     6753.63     8441.35   1404.24 o
   7  15   3     2104.04     2553.97   1140.95 o
   9  15   3     2765.32     1518.34   1088.29 o
  -6  16   3     4304.10     4256.62   1342.81 o
  -4  16   3      486.49      816.22   1026.85 o
  -2  16   3    12780.18    14832.33   1992.27 o
   0  16   3    10019.83     9417.22   1614.88 o
   2  16   3      504.34      -26.33    886.43 o
   4  16   3    21129.34    23020.84   2457.43 o
 -28   0   4    16266.72    14891.49   1327.68 o
 -26   0   4    28347.44    31075.29   1951.76 o
 -24   0   4     3930.80     4551.37   1711.42 o
 -22   0   4    49123.42    44781.96   2416.21 o
 -20   0   4    58518.75    59319.47   2415.06 o
 -18   0   4       46.70      678.95    264.89 o
 -16   0   4    67947.75    65154.45   3023.27 o
 -14   0   4   121700.73   124979.87   4573.52 o
 -12   0   4    50326.47    49994.66   1928.49 o
 -10   0   4    51165.39    50547.73   2150.20 o
  -8   0   4   131026.44   112595.80   4141.47 o
  -6   0   4      795.25     1285.75     93.60 o
  -4   0   4   612929.56   583846.00  24837.66 o
   0   0   4    16254.75    17010.54    623.22 o
   2   0   4   137371.16   147063.56   3973.53 o
   4   0   4    36427.76    34386.81   1006.16 o
   6   0   4     9518.33     8498.35    317.77 o
   8   0   4    56844.39    65701.32   2126.93 o
  10   0   4    99555.63    95198.75   2721.25 o
  12   0   4   109191.36    96014.15   3586.81 o
  14   0   4    25532.58    23019.96   1090.78 o
  16   0   4    36137.78    32279.90   1452.57 o
  18   0   4    18635.55    20538.09   1099.13 o
  20   0   4      592.72      557.97    331.29 o
  22   0   4    40412.39    45076.26   3572.05 o
  24   0   4    12938.50    13491.25   1240.77 o
  26   0   4      574.81      667.02    824.99 o
 -29   1   4       13.03     -101.56    389.09 o
 -27   1   4     1341.33     1386.65    436.48 o
 -25   1   4       92.13     -150.67    288.83 o
 -23   1   4      533.09      159.36    249.10 o
 -21   1   4      856.71       18.78    210.68 o
 -19   1   4     1586.37     2349.29    268.17 o
 -17   1   4     3216.46     2033.55    322.11 o
 -15   1   4     2196.90     1754.02    179.97 o
 -13   1   4     1662.11     1323.56    146.61 o
 -11   1   4     2968.90     2806.06    163.81 o
  -9   1   4    39144.00    34357.27    728.05 o
  -7   1   4      833.67      338.80     49.69 o
  -5   1   4     7433.14     6983.53    164.41 o
  -3   1   4     4270.98     3388.18    124.74 o
  -1   1   4    10150.18     9241.03    366.18 o
   1   1   4    23049.02    21957.69    504.06 o
   3   1   4    29221.55    30248.49    618.45 o
   5   1   4    84928.33    84069.86   1580.92 o
   7   1   4      736.05      492.99     77.20 o
   9   1   4     5120.90     4614.29    197.76 o
  11   1   4     1481.44      796.05    141.25 o
  13   1   4      605.75      642.75    162.27 o
  15   1   4     2444.45     2338.00    250.31 o
  17   1   4     2640.93     1837.26    263.49 o
  19   1   4     1912.97     1641.45    276.80 o
  21   1   4      494.31      532.36    288.06 o
  23   1   4      189.48      222.04    346.89 o
  25   1   4       75.24     -428.17    399.58 o
 -28   2   4    14232.17    15850.90    975.88 o
 -26   2   4    15552.77    18063.17    994.68 o
 -24   2   4      143.63      199.69    293.66 o
 -22   2   4    37163.21    37100.13   1699.04 o
 -20   2   4    45365.50    47035.69   1641.30 o
 -18   2   4      464.70      349.00    170.67 o
 -16   2   4    40963.50    41904.63   1147.27 o
 -14   2   4    76349.64    76739.91   1771.24 o
 -12   2   4     1883.77     1682.72    145.36 o
 -10   2   4    79336.22    73688.72   1900.03 o
  -8   2   4    83135.77    80519.77   2262.64 o
  -6   2   4      322.59      296.42     54.95 o
  -4   2   4      815.52     1062.04    111.59 o
  -2   2   4   541303.06   548590.75  12455.48 o
   0   2   4   165216.39   161864.53   3685.28 o
   2   2   4    47203.63    49000.53   1020.46 o
   4   2   4   128063.94   134368.05   2740.73 o
   6   2   4   237328.50   256064.39   4687.46 o
   8   2   4    83495.82    87697.17   1967.92 o
  10   2   4   150630.14   152556.22   3168.83 o
  12   2   4    35702.98    35314.99   1055.71 o
  14   2   4     3152.60     2716.11    257.08 o
  16   2   4    79384.24    83744.24   2760.36 o
  18   2   4    36343.98    36799.02   1440.23 o
  20   2   4     3117.15     3237.29    347.61 o
  22   2   4    30645.19    32350.73   2050.92 o
  24   2   4    11088.89    11185.98    801.43 o
  26   2   4        4.47       18.39    518.17 o
 -27   3   4     3541.80     3462.16    679.00 o
 -25   3   4     2793.79     2643.40    426.62 o
 -23   3   4     1648.37     1183.18    334.35 o
 -21   3   4     5263.39     4424.79    527.61 o
 -19   3   4     4954.51     5107.43    547.61 o
 -17   3   4     2381.18     2729.24    243.29 o
 -15   3   4    20784.70    19522.59    975.59 o
 -13   3   4      748.33      807.77    132.84 o
 -11   3   4     5238.65     5746.87    235.59 o
  -9   3   4     9876.73     9693.06    416.43 o
  -7   3   4    82671.55    85628.63   1682.09 o
  -5   3   4    21294.27    21651.46    462.76 o
  -3   3   4    28955.38    28398.47    649.41 o
  -1   3   4    15806.76    14320.81    296.70 o
   1   3   4      172.21       97.91     40.83 o
   3   3   4   109151.72   111583.46   2590.00 o
   5   3   4    59923.10    70110.02   1471.67 o
   7   3   4      270.41      676.56     94.26 o
   9   3   4     1421.99     1400.10    134.00 o
  11   3   4     3431.21     2221.19    214.34 o
  13   3   4     2112.55     3631.34    358.48 o
  15   3   4     6871.92     6518.82    821.63 o
  17   3   4     3629.78     3500.51    342.78 o
  19   3   4       17.08     -140.78    199.25 o
  21   3   4     1897.82     1578.82    345.00 o
  23   3   4     3733.68     3993.61    540.23 o
  25   3   4     1138.62      939.97    603.84 o
 -28   4   4     9184.71     8691.06   1151.70 o
 -26   4   4    11295.97    11619.22    811.53 o
 -24   4   4        2.63     -119.37    285.50 o
 -22   4   4    32146.51    33435.19   1598.37 o
 -20   4   4    32778.89    31385.85   1548.96 o
 -18   4   4     8761.06     7593.16    928.91 o
 -16   4   4    12365.39    14151.86    514.42 o
 -14   4   4    71883.38    70009.98   1891.72 o
 -12   4   4       91.40      161.22     98.79 o
 -10   4   4    70014.37    66851.03   1525.79 o
  -8   4   4   137911.38   137203.39   3458.70 o
  -6   4   4    86121.66    85289.34   2170.64 o
  -4   4   4   119541.90   121057.13   2629.67 o
  -2   4   4   178721.25   184829.77   3542.92 o
   0   4   4     9492.70    10174.00    273.67 o
   2   4   4    15381.91    20887.80    483.61 o
   4   4   4   312192.34   306381.28   6177.50 o
   6   4   4    81677.17    85057.09   2201.59 o
   8   4   4    25312.15    19625.05    538.89 o
  10   4   4    56909.92    61818.72   1547.97 o
  12   4   4    33396.68    36117.17   1177.57 o
  14   4   4     4595.45     5162.06    514.17 o
  16   4   4    55733.36    56477.00   1638.40 o
  18   4   4    20233.54    21386.72    862.59 o
  20   4   4      160.49       57.31    266.66 o
  22   4   4    17444.56    18820.75   1029.74 o
  24   4   4    10289.41    10419.11    900.68 o
  26   4   4       39.29      308.03    554.97 o
 -27   5   4     7387.00     7948.66    722.90 o
 -25   5   4     1538.73     1569.02    419.58 o
 -23   5   4     1292.31     1242.99    365.15 o
 -21   5   4     7876.52     8088.61    540.81 o
 -19   5   4    19008.68    18507.73    789.66 o
 -17   5   4      389.44      772.24    198.98 o
 -15   5   4    31652.35    32341.24   1099.77 o
 -13   5   4    15641.13    15584.55    606.82 o
 -11   5   4      264.65      102.27     98.08 o
  -9   5   4    50718.89    44704.66   2162.94 o
  -7   5   4    60723.80    65407.52   1876.05 o
  -5   5   4     3588.66     4370.85    197.08 o
  -3   5   4   281808.16   298602.75   6394.31 o
  -1   5   4   126857.23   131635.08   2550.97 o
   1   5   4   115031.78   128934.12   2790.18 o
   3   5   4    40577.37    41322.13    905.08 o
   5   5   4    36214.26    33721.41    815.60 o
   7   5   4    37376.10    37346.64    906.04 o
   9   5   4    19619.15    19903.89    649.34 o
  11   5   4    14504.47    14663.07    498.50 o
  13   5   4     2323.60     2509.32    244.62 o
  15   5   4     3443.17     3254.22    300.36 o
  17   5   4    30328.77    31831.02   1294.24 o
  19   5   4     1133.54     1147.30    310.15 o
  21   5   4     5386.38     5376.08    615.66 o
  23   5   4     9511.88     7851.70    799.99 o
  25   5   4     2552.43     2134.94    697.00 o
 -26   6   4     5628.74     6024.94    670.09 o
 -24   6   4      440.45      194.02    329.60 o
 -22   6   4    13920.19    12064.43    767.13 o
 -20   6   4    29450.25    27809.49   1081.33 o
 -18   6   4     3604.09     4132.44    380.64 o
 -16   6   4     1619.09     1222.51    222.54 o
 -14   6   4    49167.98    50028.56   1432.14 o
 -12   6   4     3264.93     3671.22    238.53 o
 -10   6   4    28955.90    30709.49   1374.58 o
  -8   6   4    64406.55    61410.86   1928.05 o
  -6   6   4    12201.21    10669.08    431.09 o
  -4   6   4    44675.51    40736.64   1483.55 o
  -2   6   4    54235.94    50800.35   1353.03 o
   0   6   4     7540.29     8059.68    384.57 o
   2   6   4    64974.51    67030.73   1512.41 o
   4   6   4    64992.51    69070.30   1679.99 o
   6   6   4    11536.72    11734.82    398.44 o
   8   6   4     3554.99     3805.24    246.44 o
  10   6   4    26812.22    26650.99    771.69 o
  12   6   4     7190.09     7319.10    456.53 o
  14   6   4     4579.29     6450.17    426.94 o
  16   6   4    18201.58    18123.38    711.86 o
  18   6   4     6978.29     6228.05    714.74 o
  20   6   4       25.96     -252.91    282.96 o
  22   6   4     9033.59     8650.89    830.36 o
  24   6   4     4657.53     4137.97    902.93 o
 -25   7   4     3959.65     4449.82    683.62 o
 -23   7   4     2187.38     2336.80    457.37 o
 -21   7   4    29581.87    29796.05   1496.95 o
 -19   7   4    11901.48    10956.87    613.48 o
 -17   7   4     4238.91     3070.10    338.78 o
 -15   7   4    61478.45    58830.43   1824.19 o
 -13   7   4    38300.84    40181.38   1102.23 o
 -11   7   4    14047.47    13582.25    519.70 o
  -9   7   4    91853.57   100449.61   3210.92 o
  -7   7   4    15782.90    13877.29    993.02 o
  -5   7   4    12570.20    12165.23    538.59 o
  -3   7   4    41487.01    41485.97   1150.04 o
  -1   7   4   166829.98   161979.52   4065.89 o
   1   7   4     3470.44     2938.17    212.82 o
   3   7   4    84585.77    87493.82   2102.11 o
   5   7   4    70890.20    71991.91   1757.77 o
   7   7   4    20463.96    20822.81    672.48 o
   9   7   4    57245.75    57395.35   1587.35 o
  11   7   4    30834.89    32016.91   1816.59 o
  13   7   4     2954.31     2845.26    279.13 o
  15   7   4    13091.63    12868.13    580.74 o
  17   7   4    39521.55    40546.12   1426.55 o
  19   7   4     1400.57     1398.81    346.66 o
  21   7   4    10261.32     9606.48   1320.70 o
  23   7   4    10405.68    10733.38   1156.45 o
 -24   8   4       14.50     -270.63    423.72 o
 -22   8   4     2736.11     2466.63    470.15 o
 -20   8   4     8306.24     8492.96    639.93 o
 -18   8   4       33.11      -99.87    219.56 o
 -16   8   4     5258.45     4844.11    398.03 o
 -14   8   4     2864.92     2765.44    502.10 o
 -12   8   4     6257.27     4870.50    403.04 o
 -10   8   4     7647.29     7230.60    413.75 o
  -8   8   4     1311.15     1304.78    186.38 o
  -6   8   4       50.38      124.86    124.69 o
  -4   8   4      887.34     1014.76    152.71 o
  -2   8   4    44862.79    48284.77   1235.68 o
   0   8   4     6735.58     6830.09    321.83 o
   2   8   4    12056.17    12984.64    443.20 o
   4   8   4    20584.28    21496.40    830.19 o
   6   8   4    11234.31    11619.74    500.30 o
   8   8   4     3706.31     3014.20    346.05 o
  10   8   4    23557.46    25476.04    921.05 o
  12   8   4     1203.71     1766.27    248.29 o
  14   8   4      474.88      279.53    226.59 o
  16   8   4     9526.35     9956.44    594.94 o
  18   8   4     7532.35     7841.55    634.13 o
  20   8   4      625.05      762.55    459.32 o
  22   8   4     3143.79     4525.38    873.34 o
 -23   9   4     5257.55     4828.23    694.16 o
 -21   9   4    30714.25    29269.03   1544.54 o
 -19   9   4     8960.47     9058.83    663.42 o
 -17   9   4     4984.97     5261.12    450.40 o
 -15   9   4    52194.88    52507.29   1699.49 o
 -13   9   4    28345.22    26197.47   1260.72 o
 -11   9   4     2520.84     2181.66    274.05 o
  -9   9   4    60316.19    58551.21   1999.45 o
  -7   9   4    32485.61    33383.86   1064.32 o
  -5   9   4     5743.16     5496.00    317.02 o
  -3   9   4    40824.80    42917.27   1502.50 o
  -1   9   4    66319.57    67858.27   7248.98 o
   1   9   4     4388.54     3810.29    347.42 o
   3   9   4    64335.45    70820.10   2716.84 o
   5   9   4    77656.58    82485.65   2420.73 o
   7   9   4     1564.10     1840.20    252.41 o
   9   9   4    61776.93    62800.89   2147.91 o
  11   9   4    42475.45    44619.41   1646.56 o
  13   9   4     1724.12     1596.20    291.36 o
  15   9   4    17434.95    19965.51    975.88 o
  17   9   4    31891.32    31206.97   1360.44 o
  19   9   4      516.11     -330.28    396.16 o
  21   9   4     7710.15     8758.38   1099.34 o
 -22  10   4      744.20     1220.73    539.53 o
 -20  10   4     1246.29     1273.77    496.75 o
 -18  10   4       16.83     -158.63    279.18 o
 -16  10   4      205.05      203.06    262.91 o
 -14  10   4     8315.32     9422.25    724.17 o
 -12  10   4     1268.81     1080.83    307.40 o
 -10  10   4     3774.18     3475.99    573.85 o
  -8  10   4      295.05      308.31    201.77 o
  -6  10   4       63.59       32.30    175.75 o
  -4  10   4    17296.57    17706.01    645.03 o
  -2  10   4     1148.45      994.02    225.78 o
   0  10   4      287.55      678.51    210.83 o
   2  10   4     1623.90     1804.17    257.12 o
   4  10   4      911.85      805.28    245.26 o
   6  10   4     4275.69     6152.21    406.67 o
   8  10   4     1245.46     1354.61    311.38 o
  10  10   4     2737.88     2494.85    371.06 o
  12  10   4     4825.21     5132.26    488.01 o
  14  10   4      144.19      -73.12    253.57 o
  16  10   4      131.54      128.20    321.09 o
  18  10   4     1192.77     1483.64    662.28 o
  20  10   4        4.43     -460.15    526.00 o
 -21  11   4    16415.70    22038.81   1695.89 o
 -19  11   4    10301.81    13794.99   1007.46 o
 -17  11   4     3418.04     4021.06    680.26 o
 -15  11   4    39978.63    42399.24   1945.37 o
 -13  11   4    20174.04    19207.44    939.89 o
 -11  11   4      720.01      405.35    267.86 o
  -9  11   4    42223.77    41305.21   1974.91 o
  -7  11   4    51735.75    49640.23   2485.43 o
  -5  11   4       78.97     -225.75    222.36 o
  -3  11   4    61888.99    65192.84   3189.84 o
  -1  11   4    76121.26    71128.95   6229.84 o
   1  11   4     2957.19     2453.44    415.20 o
   3  11   4    60193.27    43540.13   2637.35 o
   5  11   4    43519.63    43053.46   2795.32 o
   7  11   4     3192.41     2755.16    454.58 o
   9  11   4    47132.81    43706.13   1938.90 o
  11  11   4    41623.38    41422.03   1613.72 o
  13  11   4     1349.28     1476.52    390.24 o
  15  11   4    18127.70    20605.48   1060.55 o
  17  11   4    32795.31    33865.50   2615.41 o
  19  11   4      421.25      515.19    657.85 o
 -20  12   4       51.80      131.58    473.37 o
 -18  12   4      186.34      321.93    435.81 o
 -16  12   4       33.80     -347.01    332.21 o
 -14  12   4     1143.51     1224.93    430.52 o
 -12  12   4       50.59       -1.20    312.37 o
 -10  12   4      420.39      980.37    351.71 o
  -8  12   4     1174.99     1053.50    315.86 o
  -6  12   4      587.05      537.54    288.54 o
  -4  12   4     3102.38     2881.32    447.24 o
  -2  12   4     2409.32     3603.16    482.73 o
   0  12   4      774.85      849.93    351.84 o
   2  12   4       96.83      275.03    335.39 o
   4  12   4       31.34     1364.18    408.46 o
   6  12   4     1463.48      415.22    297.41 o
   8  12   4      330.15      625.90    378.38 o
  10  12   4       71.70      535.03    373.37 o
  12  12   4      638.28      688.30    561.41 o
  14  12   4      244.67     -338.38    499.76 o
  16  12   4       11.56      209.07    558.46 o
 -17  13   4     3249.12     4255.13    648.85 o
 -15  13   4    36454.34    36824.65   4107.42 o
 -13  13   4    20679.29    22190.51   2514.48 o
 -11  13   4     4716.95     4190.18    833.77 o
  -9  13   4    41403.31    43839.61   1720.09 o
  -7  13   4    20963.39    24204.06   1296.66 o
  -5  13   4      683.71      621.58    409.64 o
  -3  13   4    59710.17    61043.74   2555.32 o
  -1  13   4    27356.59    27146.64   1384.25 o
   1  13   4      463.29      -41.45    369.51 o
   3  13   4    33943.98    32822.71   1957.79 o
   5  13   4    35767.79    35037.34   1702.01 o
   7  13   4       15.16       70.21    491.94 o
   9  13   4    20843.29    21145.37   1588.55 o
  11  13   4    33824.34    33736.98   3063.01 o
  13  13   4      915.75       87.77    939.09 o
  15  13   4     9464.89    10494.65   2343.33 o
 -14  14   4     4695.20     4655.47    873.39 o
 -12  14   4      682.10      494.13    582.31 o
 -10  14   4     6214.60     4926.54   1527.12 o
  -8  14   4     5929.75     7426.18    938.34 o
  -6  14   4       79.31      289.37    527.32 o
  -4  14   4     3336.81     2862.83    706.51 o
  -2  14   4    11297.61    12686.74   1129.43 o
   0  14   4      738.96      834.96    521.08 o
   2  14   4     1058.39      374.01    514.64 o
   4  14   4     3548.48     3542.76    781.11 o
   6  14   4     2752.81     2126.55    692.99 o
   8  14   4      590.60      754.78    851.32 o
  10  14   4     2571.43     1649.99    982.97 o
  12  14   4     1184.81     2273.12   1097.07 o
 -11  15   4      145.20      427.55    631.55 o
  -9  15   4    25526.42    26780.14   1851.10 o
  -7  15   4     7613.79     8960.84   1571.00 o
  -5  15   4      171.78     -535.37    807.44 o
  -3  15   4    12469.32     6924.68   1325.26 o
  -1  15   4    16003.41    15130.74   1860.62 o
   1  15   4       36.30      219.41    772.33 o
   3  15   4    12020.94     9522.54   1483.23 o
   5  15   4    24825.62    29269.72   2729.50 o
   7  15   4     3089.17     4081.09   1281.37 o
   9  15   4    17092.38    19045.07   2238.02 o
  -6  16   4     3455.45     2720.72   1211.16 o
  -4  16   4     3507.31     2957.69   1193.61 o
  -2  16   4    17576.91    15437.92   2018.60 o
   0  16   4     2614.20     2352.11   1132.17 o
   2  16   4     3179.90     2448.65   1132.17 o
   4  16   4    11408.86    10637.15   1702.65 o
 -29   1   5     5967.59     5108.60    628.82 o
 -27   1   5    25364.96    28244.47   1323.27 o
 -25   1   5     9054.85    10164.65    703.19 o
 -23   1   5    23843.04    25269.48   1495.20 o
 -21   1   5    42758.79    42411.70   1434.10 o
 -19   1   5    10347.80     8920.54    485.75 o
 -17   1   5    35166.48    35225.92    970.70 o
 -15   1   5   146598.56   143678.11   3696.20 o
 -13   1   5    42556.85    41765.62   1084.43 o
 -11   1   5    63300.78    61498.98   1629.48 o
  -9   1   5   141119.52   138705.09   2568.17 o
  -7   1   5    37599.03    36261.84    697.16 o
  -5   1   5    12063.63    11431.65    264.06 o
  -3   1   5   528045.63   527767.94  15815.58 o
  -1   1   5    37473.77    37217.55   1294.46 o
   1   1   5    20680.70    20855.75    477.88 o
   3   1   5   101404.17    98824.12   1916.02 o
   5   1   5   178296.58   179300.94   3624.55 o
   7   1   5    11806.98    10696.35    300.75 o
   9   1   5   174491.77   182429.84   3975.45 o
  11   1   5    42065.88    44146.42   1263.83 o
  13   1   5     9832.33    13153.44    573.18 o
  15   1   5    37198.54    40396.26   1333.27 o
  17   1   5    81182.23    84711.48   2327.34 o
  19   1   5      309.65       62.52    207.83 o
  21   1   5    31069.22    33305.58   1637.44 o
  23   1   5    16447.54    15168.62    905.80 o
  25   1   5     3137.47     2346.30    569.36 o
 -28   2   5     1719.76     1064.82    446.42 o
 -26   2   5     3103.82     3023.45    487.43 o
 -24   2   5       35.81     -330.29    263.83 o
 -22   2   5     7419.41     8401.45    747.40 o
 -20   2   5     6156.09     4431.88    518.71 o
 -18   2   5     2223.49     3556.92    287.29 o
 -16   2   5    14898.06    11682.90    421.16 o
 -14   2   5     1006.49      929.14    139.38 o
 -12   2   5    10095.81    10399.54    435.12 o
 -10   2   5     5505.92     6100.86    277.87 o
  -8   2   5     9137.06     8296.75    380.23 o
  -6   2   5     4720.70     4197.22    142.85 o
  -4   2   5    34929.79    32903.23    847.26 o
  -2   2   5     7715.57     7064.92    228.01 o
   0   2   5      976.91     1335.31     68.66 o
   2   2   5     4964.04     4850.38    164.02 o
   4   2   5    33715.59    34426.43    678.93 o
   6   2   5      566.38      866.09     89.54 o
   8   2   5    25440.78    26732.08    643.46 o
  10   2   5    62955.46    66993.84   1470.79 o
  12   2   5    10451.21    10570.31    415.63 o
  14   2   5     5290.44     5436.19    338.34 o
  16   2   5     1535.84     1721.33    263.63 o
  18   2   5      775.19      643.31    228.65 o
  20   2   5     1260.90      881.56    386.65 o
  22   2   5     1508.44     1571.22    424.32 o
  24   2   5      257.65      -73.78    378.18 o
  26   2   5       50.91     -465.26    499.39 o
 -27   3   5    15286.37    16287.66    973.59 o
 -25   3   5     2098.66     2707.95    437.96 o
 -23   3   5    17314.16    16431.55    880.04 o
 -21   3   5    24617.80    26993.18   1333.63 o
 -19   3   5    10570.85    13224.78    562.61 o
 -17   3   5    20960.20    20760.62    670.54 o
 -15   3   5    77266.02    82855.05   2423.90 o
 -13   3   5    10731.55    10002.69    350.24 o
 -11   3   5     3610.48     4680.34    225.13 o
  -9   3   5    99960.32    97299.40   2292.58 o
  -7   3   5    45179.71    45538.30   1030.75 o
  -5   3   5    36117.65    32176.13    786.79 o
  -3   3   5   134354.69   132708.22   3047.49 o
  -1   3   5   102275.95    94266.87   2029.94 o
   1   3   5      630.73      469.43     50.28 o
   3   3   5   129856.59   126129.27   2736.13 o
   5   3   5    38548.38    36794.16    817.41 o
   7   3   5     1017.75      962.28    107.35 o
   9   3   5    96293.18    95735.02   2033.59 o
  11   3   5   139443.25   142724.13   3388.09 o
  13   3   5     5105.32     5036.75    314.37 o
  15   3   5    73467.20    78044.93   2342.77 o
  17   3   5    49340.15    45870.51   1396.89 o
  19   3   5       13.46     -154.99    229.41 o
  21   3   5    22319.95    21974.14   1081.86 o
  23   3   5    16430.54    15894.18    950.20 o
  25   3   5     1364.03     1195.59    508.91 o
 -28   4   5     6913.49     5371.51    861.41 o
 -26   4   5     1965.61     1738.44    532.05 o
 -24   4   5     1025.56     1037.37    356.60 o
 -22   4   5     5308.35     4323.11    581.65 o
 -20   4   5    11960.41    12132.08    627.80 o
 -18   4   5     3658.46     4212.34    318.60 o
 -16   4   5     4906.10     4576.37    391.79 o
 -14   4   5    23580.54    25169.21    689.99 o
 -12   4   5     6397.90     6051.44    294.66 o
 -10   4   5    43235.09    44436.90   1048.19 o
  -8   4   5    22883.70    21513.76    588.44 o
  -6   4   5    49313.95    52182.75   1114.55 o
  -4   4   5    11092.71    11754.59    313.13 o
  -2   4   5   197207.53   203351.63   4099.13 o
   0   4   5     9837.46    10895.09    253.37 o
   2   4   5    37422.87    41148.33    796.82 o
   4   4   5   108276.79   100149.06   2339.18 o
   6   4   5      192.89      125.33     73.10 o
   8   4   5    43621.59    40214.37   1045.73 o
  10   4   5     1177.89     2264.34    193.99 o
  12   4   5    16314.04    15955.57    546.81 o
  14   4   5      129.17      284.59    166.12 o
  16   4   5    24770.65    20606.07   1215.92 o
  18   4   5     6282.14     5996.41    470.85 o
  20   4   5     1328.78      955.23    348.06 o
  22   4   5     6590.45     7217.58    705.60 o
  24   4   5     1692.27     1294.91    532.93 o
 -27   5   5    10229.00    10179.46    795.83 o
 -25   5   5     2278.91     2668.52    477.77 o
 -23   5   5    11030.69     9425.81    674.97 o
 -21   5   5    47364.17    48262.26   1818.59 o
 -19   5   5     1890.14     2259.79    315.77 o
 -17   5   5    12759.55    13878.69    563.00 o
 -15   5   5    45944.59    44243.21   1188.27 o
 -13   5   5    19283.37    18360.83    625.60 o
 -11   5   5    37883.25    35754.97    948.89 o
  -9   5   5    67607.35    67779.27   1655.22 o
  -7   5   5    21939.63    23161.63   1386.83 o
  -5   5   5    14088.59    14551.34    426.89 o
  -3   5   5    70458.39    68454.55   1617.92 o
  -1   5   5    19776.00    16676.41    404.42 o
   1   5   5     4485.50     4846.49    187.43 o
   3   5   5    47927.15    48886.23   1121.64 o
   5   5   5    30809.16    31162.92    956.11 o
   7   5   5     5750.34     7516.58    284.61 o
   9   5   5    45924.31    45306.54   1173.15 o
  11   5   5    23647.94    20962.87    773.84 o
  13   5   5      548.98      148.00    157.34 o
  15   5   5    37554.07    36004.50   1234.54 o
  17   5   5    20660.98    21809.53   1010.96 o
  19   5   5     1449.78      919.26    308.26 o
  21   5   5     7125.27     7136.23    639.09 o
  23   5   5    10873.19    12783.88    985.08 o
  25   5   5      380.37       52.96    608.93 o
 -26   6   5     5499.01     5427.25    634.08 o
 -24   6   5     1808.76      785.86    381.36 o
 -22   6   5    14537.55    13955.49   1640.63 o
 -20   6   5    10604.73    11115.95    690.16 o
 -18   6   5     5043.51     4582.48    384.70 o
 -16   6   5    10496.17    11046.45    494.81 o
 -14   6   5    47740.34    45498.68   1214.08 o
 -12   6   5      456.66      283.63    127.29 o
 -10   6   5    90617.52    87146.42   2288.30 o
  -8   6   5    84474.58    87653.83   2108.23 o
  -6   6   5       38.65      163.41     93.75 o
  -4   6   5    25945.61    29915.75    730.93 o
  -2   6   5    77764.63    84256.35   1877.86 o
   0   6   5     6533.22     7784.05    311.66 o
   2   6   5    90029.33    94076.34   2223.11 o
   4   6   5    51386.45    54208.82   1456.23 o
   6   6   5    12210.97    11647.81    434.70 o
   8   6   5    37042.39    38907.91   1365.34 o
  10   6   5    37518.36    35568.03   1024.28 o
  12   6   5     2064.78     1886.15    232.07 o
  14   6   5     7304.79     7128.69    409.14 o
  16   6   5    21091.09    20314.53   1396.66 o
  18   6   5    10907.28     8849.78    576.94 o
  20   6   5     1466.46     1756.82    402.58 o
  22   6   5     9703.62    11312.07   1113.14 o
  24   6   5     2511.11     1921.31   1053.18 o
 -25   7   5      323.72      349.68    397.25 o
 -23   7   5     5813.89     5203.20    663.79 o
 -21   7   5     8297.34     8556.29    696.73 o
 -19   7   5     1782.01     1530.07    334.91 o
 -17   7   5     2657.49     2137.30    309.44 o
 -15   7   5    26618.52    25671.45    927.44 o
 -13   7   5     3120.88     3429.70    323.44 o
 -11   7   5     1025.09     2027.11    314.08 o
  -9   7   5    45806.11    42775.98   2624.51 o
  -7   7   5    43765.46    42826.91   1308.25 o
  -5   7   5    14644.00    13551.79    491.33 o
  -3   7   5    39904.87    38023.42   1185.77 o
  -1   7   5    27107.25    28819.12    777.04 o
   1   7   5    14244.72    13630.58    585.53 o
   3   7   5    44345.58    47970.19   1446.77 o
   5   7   5     8535.51     8892.88    482.44 o
   7   7   5     2474.16     3224.08    244.66 o
   9   7   5    45168.21    42142.28   1377.01 o
  11   7   5     6606.69     7050.18    508.74 o
  13   7   5     1079.67      781.55    214.81 o
  15   7   5     9000.36     8621.87    834.81 o
  17   7   5    16409.84    18204.48    836.15 o
  19   7   5      796.70      577.04    337.43 o
  21   7   5     6107.58     6850.50   1587.79 o
  23   7   5     4249.06     5116.33   1189.22 o
 -24   8   5       42.09       23.52    388.54 o
 -22   8   5    30428.97    29005.01   1687.77 o
 -20   8   5    22716.26    22992.02   1087.16 o
 -18   8   5     1247.61     1332.02    306.26 o
 -16   8   5    32608.55    34938.28   1223.26 o
 -14   8   5    29894.41    32315.51   1253.21 o
 -12   8   5     4746.18     4423.11    391.40 o
 -10   8   5    66241.39    65305.10   2191.88 o
  -8   8   5    41843.08    43953.42   1778.43 o
  -6   8   5    10907.97    10497.16    637.16 o
  -4   8   5    53755.97    54400.04   1475.09 o
  -2   8   5   126112.65   131642.45   3104.62 o
   0   8   5     8990.58     9297.58    433.48 o
   2   8   5    35839.18    37741.43   1171.90 o
   4   8   5    86457.47    89535.77   2352.17 o
   6   8   5    21304.23    20244.20    675.08 o
   8   8   5    59134.26    52791.25   2903.32 o
  10   8   5    43704.38    41730.15   1354.88 o
  12   8   5    13065.74    12958.46    619.24 o
  14   8   5    14392.18    13399.04    872.49 o
  16   8   5    53724.66    56622.61   1862.83 o
  18   8   5     5445.82     6209.09    586.23 o
  20   8   5     4194.48     5296.07   3098.11 o
  22   8   5    14800.39    15776.93   1441.19 o
 -23   9   5      748.60      463.69    452.13 o
 -21   9   5     1454.79     1356.93    412.65 o
 -19   9   5      103.78     -178.03    289.30 o
 -17   9   5       41.70       67.87    261.41 o
 -15   9   5     7543.29     8473.42    824.77 o
 -13   9   5     4385.95     4632.82    558.25 o
 -11   9   5     3802.33     2893.88    484.49 o
  -9   9   5    13463.97    11746.28    939.94 o
  -7   9   5    15236.60    14078.76    607.17 o
  -5   9   5      314.93      253.63    151.77 o
  -3   9   5     8761.95     8582.55    480.86 o
  -1   9   5     5169.30     5733.96    355.38 o
   1   9   5     6396.43     6439.35    424.89 o
   3   9   5     7737.21     8024.13    418.59 o
   5   9   5     5323.98     5843.87    331.63 o
   7   9   5      673.52      579.10    197.20 o
   9   9   5    11292.61    12172.32   1089.64 o
  11   9   5      276.85      405.48    268.91 o
  13   9   5        0.18     -165.63    212.49 o
  15   9   5     8421.98    10413.47    627.44 o
  17   9   5     3206.84     3000.55    486.41 o
  19   9   5       45.14     -393.07    846.94 o
  21   9   5      249.67      577.79    642.76 o
 -22  10   5    21951.88    22399.06   1358.15 o
 -20  10   5    18395.48    20485.98   2343.55 o
 -18  10   5     2452.01     2500.60    434.51 o
 -16  10   5    32610.74    35555.78   1659.08 o
 -14  10   5    35518.31    36554.65   1677.16 o
 -12  10   5      285.83      278.93    267.00 o
 -10  10   5    43733.20    46218.56   1685.55 o
  -8  10   5    53165.54    53183.22   2937.14 o
  -6  10   5      522.64      124.88    170.27 o
  -4  10   5    39904.61    40075.82   1466.63 o
  -2  10   5    86111.72    84114.02   3209.05 o
   0  10   5    19834.03    18283.31   1195.25 o
   2  10   5    15245.95    13638.02    787.99 o
   4  10   5    58479.09    58730.94   2010.14 o
   6  10   5    13013.34    11589.96   1237.65 o
   8  10   5    45762.63    48546.29   1763.83 o
  10  10   5    70543.05    71094.37   2456.95 o
  12  10   5    13786.43    14455.17    712.50 o
  14  10   5    11281.34    11898.19    670.69 o
  16  10   5    37864.05    39212.92   2298.79 o
  18  10   5     3605.36     2780.30    742.14 o
  20  10   5     5868.17     5961.88   1987.88 o
 -21  11   5     1062.84      872.17    493.83 o
 -19  11   5        4.73      -72.07    373.97 o
 -17  11   5      686.58      409.60    339.22 o
 -15  11   5      453.34      724.42    382.80 o
 -13  11   5       56.80       24.26    286.43 o
 -11  11   5     1521.64     1383.19    337.49 o
  -9  11   5        2.97      -11.88    243.39 o
  -7  11   5        1.59      125.07    247.94 o
  -5  11   5     3931.30     4301.49    416.55 o
  -3  11   5      414.01     1332.33    338.98 o
  -1  11   5     2910.49     3226.34    440.78 o
   1  11   5        2.99      469.35    318.34 o
   3  11   5      386.29      943.46    354.14 o
   5  11   5     6166.97     6543.64    584.06 o
   7  11   5      816.82      697.86    296.49 o
   9  11   5     1790.40     1027.44    330.28 o
  11  11   5      129.29      545.43    326.30 o
  13  11   5       86.22     -351.56    316.20 o
  15  11   5       21.41      140.37    561.70 o
  17  11   5      169.61      137.81    569.23 o
  19  11   5      135.25     -528.19    606.81 o
 -20  12   5    12139.78    12594.82   1033.01 o
 -18  12   5      380.71      299.50    424.00 o
 -16  12   5    27116.36    26305.67   1751.33 o
 -14  12   5    40749.16    41504.11   1907.73 o
 -12  12   5       52.10     -239.77    353.38 o
 -10  12   5    49615.59    51163.26   2736.48 o
  -8  12   5    27959.86    26844.13   1161.43 o
  -6  12   5      426.49      481.25    290.86 o
  -4  12   5    42193.06    40231.07   2196.90 o
  -2  12   5    58644.68    62376.03   2555.36 o
   0  12   5     3041.66     2404.61    657.79 o
   2  12   5    16311.42    17873.29   1050.45 o
   4  12   5    35703.50    34789.21   3281.10 o
   6  12   5      693.50      824.19    387.23 o
   8  12   5    18467.55    20194.28   1181.08 o
  10  12   5    38534.37    42353.56   1968.23 o
  12  12   5     8997.28     7258.19   1290.15 o
  14  12   5     7057.35     6281.40    906.00 o
  16  12   5    22845.07    22878.36   1690.91 o
 -17  13   5      371.86       23.19    432.81 o
 -15  13   5     2526.95     3352.49    750.79 o
 -13  13   5      789.71     1454.82    939.09 o
 -11  13   5     1158.14     1147.16    455.66 o
  -9  13   5     1182.48     1187.42    422.75 o
  -7  13   5      526.50      402.54    332.57 o
  -5  13   5       74.25       37.85    365.43 o
  -3  13   5    11553.17    10769.71   1501.62 o
  -1  13   5      675.99      355.11    392.09 o
   1  13   5     5600.77     6335.05    660.21 o
   3  13   5     4485.94     5654.08    646.31 o
   5  13   5     2310.30     3149.45    542.92 o
   7  13   5        7.84       43.03    501.66 o
  11  13   5      715.87     1816.74    956.64 o
  13  13   5        6.14     -231.10    601.19 o
  15  13   5      252.97     -108.99    702.12 o
 -14  14   5    14537.41     9740.62   3185.88 o
 -12  14   5        1.96     -685.99    497.24 o
 -10  14   5    29099.28    29708.78   1935.42 o
  -8  14   5    21003.23    23135.14   1603.51 o
  -6  14   5     2258.75     2632.96    991.75 o
  -4  14   5    18483.90    17570.61   1939.61 o
  -2  14   5    34294.42    35363.87   2123.57 o
   0  14   5      157.25      -18.00    533.48 o
   2  14   5    19242.31     9856.04   1588.55 o
   6  14   5     3786.24     2922.58    991.75 o
   8  14   5    10661.68     9215.36   1465.68 o
  10  14   5    23346.28    25636.24   2527.64 o
 -11  15   5      325.56      -27.43    594.90 o
  -9  15   5     7178.53     6816.59    965.87 o
  -7  15   5     3958.80     3238.54   1132.17 o
  -5  15   5     1021.05      754.78    895.21 o
  -3  15   5    10611.32    12761.07   1737.75 o
  -1  15   5     4694.74     4598.90   1149.73 o
   1  15   5     1109.69      710.90    860.10 o
   3  15   5    11953.60    11716.67   1641.21 o
   5  15   5     5883.28     4590.13   1219.94 o
   7  15   5       99.96      175.53    895.21 o
   9  15   5     6345.18     5845.17   1413.02 o
  -6  16   5     1364.97      886.43   1070.74 o
  -4  16   5     7572.15    10066.68   1676.32 o
  -2  16   5    11164.33    12629.43   1825.52 o
   0  16   5     1403.54     2211.69   1070.74 o
   2  16   5     6892.51     8899.40   1562.22 o
 -28   0   6    25787.88    16017.17   1939.61 o
 -26   0   6    12259.13    13149.94   1153.05 o
 -24   0   6    12411.81    10491.70    991.50 o
 -22   0   6    49719.05    51957.15   2711.91 o
 -20   0   6    14196.71    16841.40    932.27 o
 -18   0   6    30612.86    30429.20   1183.30 o
 -16   0   6   175678.77   195385.72   6995.60 o
 -14   0   6    70074.16    64807.37   4991.13 o
 -12   0   6    34871.34    37815.76   1504.58 o
 -10   0   6   103353.20   115029.36   3556.41 o
  -8   0   6   156472.69   148357.28   3955.90 o
  -6   0   6    22371.91    22336.03    729.40 o
  -4   0   6   150673.19   152527.30   9153.92 o
   0   0   6     6603.82     6183.01    265.50 o
   2   0   6     8386.99     7047.34    223.88 o
   4   0   6    35996.76    34997.56   1131.70 o
   6   0   6     9003.22     8459.29    399.66 o
   8   0   6   138936.02   135261.84   3762.22 o
  10   0   6   211721.52   220797.45   6800.18 o
  12   0   6       48.66      252.32    171.24 o
  14   0   6    28748.54    29325.16   1320.59 o
  16   0   6    51366.54    49015.76   2051.84 o
  18   0   6     3123.06     3226.91    559.93 o
  20   0   6    16198.49    18854.17   1361.69 o
  22   0   6    28463.16    36344.05   2167.05 o
  24   0   6    11813.38    10415.62   1119.12 o
 -29   1   6      114.75      -74.97    401.14 o
 -27   1   6      464.75      488.79    373.53 o
 -25   1   6      669.08      649.52    324.26 o
 -23   1   6     1525.15     1713.91    359.86 o
 -21   1   6     2132.34     2758.18    538.38 o
 -19   1   6       42.12       -4.29    156.24 o
 -17   1   6      867.50     1210.42    175.08 o
 -15   1   6     8555.63     8584.55    337.26 o
 -13   1   6     1827.06     1662.74    161.43 o
 -11   1   6     3145.74     2566.00    162.40 o
  -9   1   6      901.95     1209.17     81.47 o
  -7   1   6      240.59      428.32     64.94 o
  -5   1   6     2581.70     3080.57    133.79 o
  -3   1   6     2418.96     2362.54    123.55 o
  -1   1   6     4719.68     4267.89    208.68 o
   1   1   6      775.28      536.27     46.51 o
   3   1   6     5018.86     5231.11    156.37 o
   5   1   6       45.42      130.03     53.18 o
   7   1   6     8696.29     8464.90    293.23 o
   9   1   6      644.11      574.12    125.16 o
  11   1   6     1477.79     1034.47    155.52 o
  13   1   6     3432.16     3524.84    253.51 o
  15   1   6     1020.27      898.11    209.59 o
  17   1   6     1983.50     1675.98    311.43 o
  19   1   6      400.80      606.06    295.31 o
  21   1   6      623.06      500.69    342.81 o
  23   1   6        7.30     -237.69    337.03 o
  25   1   6       48.74       13.86    456.43 o
 -28   2   6    14262.13    15337.04   1161.64 o
 -26   2   6     6176.30     5689.17    670.83 o
 -24   2   6     4318.36     3764.28    476.56 o
 -22   2   6    29945.10    28419.41   1388.90 o
 -20   2   6    22823.00    23445.71   1018.30 o
 -18   2   6    27657.13    28971.98    931.48 o
 -16   2   6    80921.96    79878.37   2617.31 o
 -14   2   6    90025.31    91442.58   2395.61 o
 -12   2   6     4216.99     4539.80    337.18 o
 -10   2   6   203807.88   200053.19   4979.00 o
  -8   2   6    95030.99    91795.52   1995.71 o
  -6   2   6    23962.31    26073.33    697.37 o
  -4   2   6   122902.11   126633.97   3429.61 o
  -2   2   6    52389.77    54769.29   1276.46 o
   0   2   6    10409.14    10601.92    264.57 o
   2   2   6    74562.83    73844.67   1728.06 o
   4   2   6    43567.59    41835.07    962.28 o
   6   2   6        6.85        9.15     60.95 o
   8   2   6   100898.38    97430.27   2515.15 o
  10   2   6   107289.79   100839.21   2265.58 o
  12   2   6      932.30      810.24    162.77 o
  14   2   6    49194.01    48297.48   1534.80 o
  16   2   6   101503.17   104043.42   2790.89 o
  18   2   6      789.12      404.55    246.67 o
  20   2   6    17623.02    18044.89   1315.60 o
  22   2   6    22986.66    14889.11   3194.96 o
  24   2   6     3880.22     4458.14    587.42 o
 -29   3   6     1511.85     1895.23    518.08 o
 -27   3   6     2554.76     2639.94    533.32 o
 -25   3   6       33.43     -375.53    281.39 o
 -23   3   6     5685.97     5222.30    512.77 o
 -21   3   6     8827.26     9899.95   1233.85 o
 -19   3   6       19.48     -133.06    179.59 o
 -17   3   6     7003.39     7264.76    355.09 o
 -15   3   6    11395.00    10868.80    559.45 o
 -13   3   6    39183.92    36802.91    902.81 o
 -11   3   6    24386.74    21739.46    603.05 o
  -9   3   6     7273.41     6442.91    225.45 o
  -7   3   6     1215.84     1672.17    172.22 o
  -5   3   6      129.71      100.62     46.95 o
  -3   3   6    62226.33    64087.54   1775.43 o
  -1   3   6      539.93      183.06     44.34 o
   1   3   6      188.18      130.84     43.19 o
   3   3   6    26978.19    27314.58    611.52 o
   5   3   6     2828.71     2056.42    121.28 o
   7   3   6     3726.74     3567.71    202.76 o
   9   3   6    50987.30    48012.16   1087.99 o
  11   3   6     7320.11     6845.66    320.96 o
  13   3   6     6982.24     6343.69    334.29 o
  15   3   6     5358.79     4885.68    357.17 o
  17   3   6     9675.05    10354.82    881.31 o
  19   3   6      514.08      169.04    291.69 o
  21   3   6     3479.35     3276.77    491.56 o
  23   3   6      860.53     -125.67    368.08 o
  25   3   6       20.81      -30.96    522.13 o
 -28   4   6    12822.34    12987.94    980.11 o
 -26   4   6     3630.14     3026.33    496.17 o
 -24   4   6     6313.06     6699.67    600.40 o
 -22   4   6    31977.88    31118.81   1509.51 o
 -20   4   6     5676.53     4943.15    462.57 o
 -18   4   6    10545.46     8894.57    755.27 o
 -16   4   6    62374.87    38680.53   3010.44 o
 -14   4   6    65820.81    65571.40   1586.04 o
 -12   4   6     4678.94     4669.66    222.62 o
 -10   4   6   143270.61   144821.38   3650.34 o
  -8   4   6    61835.84    59433.38   1432.80 o
  -6   4   6     2874.83     2905.78    129.97 o
  -4   4   6    53218.23    49087.89   1179.79 o
  -2   4   6   118357.41   120983.10   2608.95 o
   0   4   6    34219.97    31274.60    782.67 o
   2   4   6    71680.70    69909.14   1538.30 o
   4   4   6    71528.91    83108.63   2123.44 o
   6   4   6       42.06       11.40     71.69 o
   8   4   6   148389.41   160110.97   3311.64 o
  10   4   6    27500.86    27407.47    780.05 o
  12   4   6      951.88     1081.48    177.68 o
  14   4   6    24537.50    25991.23   1003.64 o
  16   4   6    60490.89    60140.54   2153.51 o
  18   4   6     6856.80     5762.21    469.74 o
  20   4   6    12118.23    12978.96    810.16 o
  22   4   6    15367.22    14735.14    908.30 o
  24   4   6     1843.94     1108.17   1171.67 o
 -27   5   6     5567.05     5896.04    649.85 o
 -25   5   6     1252.57      821.34    440.84 o
 -23   5   6    19542.25    18855.12    973.06 o
 -21   5   6     6578.07     5289.30    497.91 o
 -19   5   6     2351.42     3087.59    335.39 o
 -17   5   6     4235.81     3358.49    317.22 o
 -15   5   6    39332.25    39733.24   1174.23 o
 -13   5   6     5992.62     6288.43    280.38 o
 -11   5   6    16178.71    17363.70    536.20 o
  -9   5   6    62601.34    58397.04   1972.30 o
  -7   5   6    43086.27    43452.04   1084.96 o
  -5   5   6     8945.12     7698.14    385.88 o
  -3   5   6    97333.90    99511.05   2327.29 o
  -1   5   6     2876.54     3817.87    156.60 o
   1   5   6    39991.14    38054.98    883.06 o
   3   5   6    80031.28    92770.37   2050.61 o
   5   5   6     3930.48     3657.14    181.44 o
   7   5   6    22693.72    25538.22    827.52 o
   9   5   6    45356.57    42246.02   1252.72 o
  11   5   6    16981.56    16590.72    556.95 o
  13   5   6     9517.31     8498.81    423.43 o
  15   5   6    17534.48    17915.74    773.49 o
  17   5   6    16554.74    16010.17    753.27 o
  19   5   6       59.29     -518.81    259.41 o
  21   5   6    10252.09    10357.77    861.41 o
  23   5   6     3747.38     3217.00    756.86 o
 -26   6   6      717.96      341.02    400.92 o
 -24   6   6     3981.92     4252.81    534.68 o
 -22   6   6    20270.11    20277.13   1154.50 o
 -20   6   6    10551.30    10684.10    672.30 o
 -18   6   6     8971.17     9042.96    517.71 o
 -16   6   6    56115.47    57879.02   1790.30 o
 -14   6   6    19466.74    18492.60    604.76 o
 -12   6   6     4387.33     4176.08    271.11 o
 -10   6   6    53823.02    49582.04   1263.14 o
  -8   6   6    69037.71    73386.75   1784.51 o
  -6   6   6     3503.46     4641.46    260.30 o
  -4   6   6    37781.88    38271.53    908.91 o
  -2   6   6    44722.82    45873.91   1226.22 o
   0   6   6      725.80     1281.51    128.14 o
   2   6   6    58416.44    59129.11   1568.70 o
   4   6   6    28183.59    26975.81    686.16 o
   6   6   6      246.90      -31.90     85.23 o
   8   6   6    23669.89    25178.63    676.83 o
  10   6   6    24484.62    29199.66   1119.94 o
  12   6   6       91.56      -98.80    147.11 o
  14   6   6    20260.85    19033.58    789.43 o
  16   6   6    16549.79    16409.26    759.97 o
  18   6   6     2869.22     2191.96    449.71 o
  20   6   6     1392.47     1092.89    400.31 o
  22   6   6     7560.27     7617.25   2001.05 o
 -25   7   6      146.84      204.86    386.43 o
 -23   7   6    25128.14    25925.97   1221.81 o
 -21   7   6    22947.92    24955.22   1143.84 o
 -19   7   6      388.08      337.50    274.53 o
 -17   7   6    14071.57    14448.49    751.29 o
 -15   7   6    60265.62    59732.91   2446.03 o
 -13   7   6      102.45       94.65    173.62 o
 -11   7   6    44949.79    44664.61   1274.08 o
  -9   7   6    37995.66    38986.79   2029.28 o
  -7   7   6    53802.47    53007.27   1441.23 o
  -5   7   6    38490.35    37996.21    922.53 o
  -3   7   6    77251.85    79924.48   1924.64 o
  -1   7   6     1475.91     1662.52    243.35 o
   1   7   6     8533.12     9922.88    483.90 o
   3   7   6   140807.95   145565.17   3417.75 o
   5   7   6     4179.11     4948.53    409.95 o
   7   7   6    48200.84    47396.85   1446.76 o
   9   7   6    33911.27    36822.75   1327.83 o
  11   7   6    13689.84    14983.69    637.35 o
  13   7   6     2657.70     3475.05    372.08 o
  15   7   6    33255.07    35254.30   1261.44 o
  17   7   6    20188.45    21648.06   2110.76 o
  19   7   6     1860.27     1197.86    405.05 o
  21   7   6    13516.36    15695.68   2290.67 o
  23   7   6     4999.95     5971.78    999.02 o
 -24   8   6     1739.00      788.53    437.80 o
 -22   8   6     4083.79     4001.29    723.33 o
 -20   8   6      881.23     1279.41    360.74 o
 -18   8   6       35.08     -108.53    264.76 o
 -16   8   6    11512.21    10817.86    576.28 o
 -14   8   6     5682.15     5992.87    620.95 o
 -12   8   6       27.09      -11.10    169.04 o
 -10   8   6    14217.24    15927.19    649.58 o
  -8   8   6    25788.66    23407.25    860.84 o
  -6   8   6      520.05      518.23    136.28 o
  -4   8   6     2937.30     2787.19    200.83 o
  -2   8   6    24153.01    22625.05   1076.75 o
   0   8   6     1900.35     2486.34    226.56 o
   2   8   6     7448.86     8515.15    343.82 o
   4   8   6    11266.79    10058.98    383.64 o
   6   8   6      170.15       21.58    126.95 o
   8   8   6    18723.41    18347.90    766.69 o
  10   8   6     6910.93     7608.23    516.34 o
  12   8   6     1879.36     1392.70    274.96 o
  14   8   6    10712.74    10759.61    600.76 o
  16   8   6     9897.57    10045.19    760.07 o
  18   8   6       71.32     -268.96    378.00 o
  20   8   6     1745.48     1805.25    794.28 o
  22   8   6     3783.87     3479.71    875.36 o
 -23   9   6    19913.00    22275.97   1795.86 o
 -21   9   6    20840.40    22987.86   1309.82 o
 -19   9   6      136.11     -200.29    289.72 o
 -17   9   6    25231.21    24292.67   1774.72 o
 -15   9   6    65946.08    65747.94   2289.05 o
 -13   9   6     3535.05     3798.97    399.04 o
 -11   9   6    38899.22    35103.29   3519.12 o
  -9   9   6    57379.05    51782.18   2826.00 o
  -7   9   6     2769.95     2982.14    292.16 o
  -5   9   6    11084.33    11430.36    432.11 o
  -3   9   6    68746.64    76027.80   1883.25 o
  -1   9   6    37556.82    36626.29   1312.72 o
   1   9   6     2297.77     2588.79    256.63 o
   3   9   6    43228.04    43664.85   1364.88 o
   5   9   6    47327.94    49066.31   1715.91 o
   7   9   6    15615.43    15693.76    744.47 o
   9   9   6    92398.05    94954.77   3138.77 o
  11   9   6    25711.77    23620.64   1034.19 o
  13   9   6     6622.91     8102.91    529.42 o
  15   9   6    32506.42    32246.42   1587.63 o
  17   9   6    14021.80    14160.63   1461.57 o
  19   9   6     1890.19     1978.89    684.05 o
  21   9   6    23234.87    25585.96   1870.47 o
 -22  10   6      543.13     1088.13    436.03 o
 -20  10   6      223.67     -287.56    319.26 o
 -18  10   6     1233.31     1079.19    368.77 o
 -16  10   6      632.84      619.50    309.62 o
 -14  10   6       11.34     -259.84    268.56 o
 -12  10   6      150.97      299.79    266.67 o
 -10  10   6     2275.39     1756.85    327.24 o
  -8  10   6     1330.92     2097.85    323.44 o
  -6  10   6     1214.18     1219.38    274.97 o
  -4  10   6      178.23      494.96    223.61 o
  -2  10   6      260.17      463.69    217.32 o
   0  10   6     5969.25     3555.81   1026.36 o
   2  10   6     1325.03     1783.10    454.59 o
   4  10   6     5411.44     6012.64    461.17 o
   6  10   6     5666.92     5272.56    449.26 o
   8  10   6     3226.99     3024.53    387.47 o
  10  10   6      258.22      443.07    287.27 o
  12  10   6       57.08      326.43    272.74 o
  14  10   6      178.55      568.27    384.43 o
  16  10   6      330.65      575.32    558.72 o
  18  10   6      234.43     -343.23    658.24 o
 -21  11   6    18593.39    20241.01   1304.77 o
 -19  11   6       21.83     -235.17    336.47 o
 -17  11   6    18100.90    18290.82    966.06 o
 -15  11   6    51519.35    51396.25   2228.65 o
 -13  11   6     7891.38     7639.15    672.40 o
 -11  11   6    34974.87    35280.26   1622.76 o
  -9  11   6    51011.29    48443.27   1880.82 o
  -7  11   6    10748.06    11509.01    749.94 o
  -5  11   6    29504.74    20327.68   1299.60 o
  -3  11   6   103875.94    52220.35   3730.03 o
  -1  11   6    11137.74    10295.70   1520.65 o
   1  11   6    21240.20    27804.05   2273.12 o
   3  11   6    44998.53    39441.25   4985.07 o
   5  11   6     4689.87     4551.02    447.31 o
   7  11   6    10793.93    10698.73    658.03 o
   9  11   6    36493.98    18567.87   2777.77 o
  11  11   6    16715.04    17738.00   1094.25 o
  13  11   6     3201.61     2865.27    547.11 o
  15  11   6    24125.44    24843.79   1816.74 o
  17  11   6    11210.27    13935.16   2356.50 o
 -20  12   6      185.94     -184.90    461.28 o
 -18  12   6        1.11       93.61    414.23 o
 -16  12   6      330.35      104.09    412.77 o
 -14  12   6      416.66      716.95    408.82 o
 -12  12   6       99.98      -60.74    359.65 o
 -10  12   6       16.70      323.26    355.29 o
  -8  12   6       12.78      -58.04    281.00 o
  -6  12   6      155.68      293.50    265.68 o
  -4  12   6      106.82      230.40    331.35 o
  -2  12   6      105.45       68.92    323.54 o
   0  12   6        7.76     -109.15    320.97 o
   2  12   6     1360.77     1950.95    448.68 o
   4  12   6      468.60      421.35    371.29 o
   6  12   6       45.25     -335.20    409.03 o
   8  12   6     1218.52      739.40    426.29 o
  10  12   6     1222.47      856.59    541.72 o
  12  12   6       25.97      342.28    763.56 o
  14  12   6       82.73      304.68    794.28 o
  16  12   6      857.65      522.35    647.46 o
 -17  13   6    14008.67    16195.10   1455.76 o
 -15  13   6    28117.28    28268.78   5024.56 o
 -13  13   6      886.17      590.06    488.68 o
 -11  13   6    19460.58    19472.75   1167.78 o
  -9  13   6    38796.71    38851.05   1817.05 o
  -7  13   6     4840.49     5043.93    973.73 o
  -5  13   6    28020.75    30074.63   1507.89 o
  -3  13   6    40053.28    41872.93   1905.96 o
  -1  13   6     5503.68     4475.33    582.44 o
   1  13   6    11245.96     8838.83   1218.64 o
   3  13   6    33408.45    33594.40   1989.00 o
   5  13   6     4169.51     4150.10    696.49 o
   7  13   6     7498.71     8405.98    933.98 o
  11  13   6    10896.71     7477.60   1413.02 o
  13  13   6     1461.13     1377.96    659.86 o
 -14  14   6     1752.57     2558.74    753.85 o
 -12  14   6      566.21      360.58    548.57 o
 -10  14   6     1814.16     2673.61    706.74 o
  -8  14   6     2999.62     4346.63    811.83 o
  -6  14   6        1.49      -77.07    490.80 o
  -4  14   6     4187.76     4001.12   1272.60 o
  -2  14   6     2339.19     3366.62    672.81 o
   0  14   6        3.17      172.08    475.91 o
   2  14   6     7516.50     7196.75   1219.94 o
   4  14   6     6835.67     5976.82   1176.06 o
   6  14   6        9.95      623.13    816.22 o
   8  14   6     3727.72     3466.73   1070.74 o
 -11  15   6    11194.94     8111.20   2492.53 o
  -9  15   6    24291.47    25317.21   1796.52 o
  -7  15   6     4256.21     3738.80   1176.06 o
  -5  15   6     7214.24     7907.65   1413.02 o
  -3  15   6    14278.19    14955.21   1825.52 o
  -1  15   6     5279.04     5889.05   1211.16 o
   1  15   6     1061.11      -26.33    798.66 o
   3  15   6    28021.13    30910.94   2799.71 o
   5  15   6    18089.79    13112.13   1799.19 o
   7  15   6     3529.63     3966.99   1193.61 o
  -4  16   6    11310.42    10233.43   1711.42 o
  -2  16   6     7408.00     7890.10   1535.89 o
   0  16   6      901.80     1799.19   1140.95 o
 -29   1   7    13341.18    16568.80   1157.64 o
 -27   1   7     7540.87     6742.11    990.12 o
 -25   1   7      166.75     -228.05    275.96 o
 -23   1   7    42137.05    39848.42   1570.73 o
 -21   1   7    34817.66    32116.91   1294.58 o
 -19   1   7     9058.62     7778.36    536.11 o
 -17   1   7    77074.48    73175.80   2119.49 o
 -15   1   7   158457.59   160322.98   3784.12 o
 -13   1   7     3810.09     4093.55    220.68 o
 -11   1   7   195284.92   198925.30   4584.64 o
  -9   1   7    70966.71    62987.36   1403.41 o
  -7   1   7       12.80       49.97     46.37 o
  -5   1   7   258779.02   267534.03   7177.72 o
  -3   1   7   136260.78   137116.45   4135.76 o
  -1   1   7     7996.23     7435.12    274.69 o
   1   1   7    48991.66    47526.49   1038.83 o
   3   1   7    85687.88    81031.91   1671.16 o
   5   1   7     1797.47     2570.78    148.03 o
   7   1   7    15429.58    16606.10    474.00 o
   9   1   7    84004.99    84136.70   1925.99 o
  11   1   7    45810.79    45097.35   1299.79 o
  13   1   7    10790.03    11174.81    451.69 o
  15   1   7    65510.18    65994.84   1853.25 o
  17   1   7     3798.68     3639.67    373.19 o
  19   1   7    15919.50    15211.83    838.07 o
  21   1   7    37835.55    37863.08   1567.07 o
  23   1   7    10124.50    11339.98    832.28 o
  25   1   7     3334.04     3079.99   1171.67 o
 -28   2   7     1234.49     1082.89    441.75 o
 -26   2   7       91.10      -32.69    308.77 o
 -24   2   7     2268.43     2262.50    409.13 o
 -22   2   7     2535.29     1313.55    326.83 o
 -20   2   7       98.20       71.95    215.40 o
 -18   2   7     6443.81     4731.10    301.14 o
 -16   2   7     4623.43     4851.83    262.06 o
 -14   2   7      451.70      321.82    114.03 o
 -12   2   7      285.52       86.71     75.14 o
 -10   2   7     3466.38     2784.28    157.77 o
  -8   2   7    14203.52    12836.88    363.37 o
  -6   2   7     2495.31     3817.81    142.64 o
  -4   2   7     1316.17     1242.94     89.27 o
  -2   2   7     3480.66     4084.56    139.35 o
   0   2   7     5299.17     5523.32    195.95 o
   2   2   7    13103.19    12744.75    491.31 o
   4   2   7     1817.58     2237.21    111.39 o
   6   2   7     3998.67     4451.82    185.68 o
   8   2   7    33079.70    34238.41    993.45 o
  10   2   7     6274.92     6522.91    274.02 o
  12   2   7    18099.46    19044.97    674.16 o
  14   2   7     1396.73     1635.73    235.95 o
  16   2   7     4371.96     3889.02    373.92 o
  18   2   7      776.18     1145.75    326.61 o
  20   2   7     1667.68     1254.75    374.97 o
  22   2   7      290.04       40.05    354.69 o
  24   2   7      584.41      675.13    515.17 o
 -29   3   7    11735.10    10808.61    831.58 o
 -27   3   7     5115.91     5414.58    638.46 o
 -25   3   7     1936.87      926.44    343.42 o
 -23   3   7    27886.11    28936.93   1443.36 o
 -21   3   7    20805.07    17226.75   1272.31 o
 -19   3   7      628.55      625.37    219.69 o
 -17   3   7    48458.47    52560.23   1498.42 o
 -15   3   7    82361.38    81757.21   2013.65 o
 -13   3   7     1047.34     1015.61    129.49 o
 -11   3   7    58675.55    58099.27   1328.15 o
  -9   3   7   116959.08   115537.81   2916.97 o
  -7   3   7    91063.30    92312.17   2551.17 o
  -5   3   7    65186.96    65819.03   1671.37 o
  -3   3   7   295186.59   310355.53   7070.66 o
  -1   3   7     4098.31     3374.26    163.79 o
   1   3   7   119135.52   123885.19   3089.88 o
   3   3   7   153783.55   146493.78   2974.02 o
   5   3   7    34118.82    34547.24    777.77 o
   7   3   7    86240.45    91149.83   1923.82 o
   9   3   7    82850.87    88328.08   2160.01 o
  11   3   7      240.14      147.47    125.77 o
  13   3   7    19239.06    19757.34    656.81 o
  15   3   7    29751.32    27975.25    932.49 o
  17   3   7     2685.16     2895.44    354.13 o
  19   3   7     8407.94     7140.77    588.62 o
  21   3   7    24309.59    26805.39   1455.00 o
  23   3   7     5447.86     5430.21    728.19 o
 -28   4   7     3851.91     2956.56    528.32 o
 -26   4   7       71.66      -61.96    327.08 o
 -24   4   7     8445.16     8443.45   1074.11 o
 -22   4   7    11251.54     9282.05   1696.22 o
 -20   4   7       42.08     -178.47    215.35 o
 -18   4   7    12650.93    12386.68    739.25 o
 -16   4   7    19645.61    19379.55    671.26 o
 -14   4   7    14510.98    12956.27    448.00 o
 -12   4   7    21292.30    17579.59    502.97 o
 -10   4   7    29330.58    32592.88   1054.62 o
  -8   4   7    29088.46    28588.49   1447.17 o
  -6   4   7    16096.24    15210.56    700.28 o
  -4   4   7    49722.02    53610.92   1705.52 o
  -2   4   7    46087.05    50297.07   1302.37 o
   0   4   7      229.39      129.48     81.55 o
   2   4   7    76850.11    75597.24   1670.65 o
   4   4   7    57140.82    60584.86   1576.98 o
   6   4   7     4135.81     4430.47    205.73 o
   8   4   7    45798.55    50413.08   1384.68 o
  10   4   7     5386.23     5458.97    281.47 o
  12   4   7      388.45      875.03    172.15 o
  14   4   7    18440.79    19568.46    718.99 o
  16   4   7    26483.93    24733.35    976.59 o
  18   4   7      167.82        1.43    283.75 o
  20   4   7     4628.71     3881.39    520.19 o
  22   4   7     4111.44     4124.39    657.66 o
  24   4   7        3.96      276.67    571.22 o
 -27   5   7     2654.56     2550.73    512.70 o
 -25   5   7     2961.57     2841.23    469.57 o
 -23   5   7    36399.33    35579.20   1473.08 o
 -21   5   7     8677.52    10792.79    672.03 o
 -19   5   7     6248.67     5897.28    479.95 o
 -17   5   7    23111.90    25088.43   1224.69 o
 -15   5   7    32195.59    32094.02    977.34 o
 -13   5   7      824.44     1093.09    145.68 o
 -11   5   7    74780.97    75257.76   1976.86 o
  -9   5   7    61818.07    62117.52   1512.22 o
  -7   5   7    13804.65    13600.29    449.82 o
  -5   5   7     7949.10     8142.92    313.13 o
  -3   5   7    57047.12    56708.45   1482.94 o
  -1   5   7      483.19      732.77    114.22 o
   1   5   7    34146.99    33035.73    900.92 o
   3   5   7    76642.80    73377.68   2077.59 o
   5   5   7    66352.83    65483.04   1491.73 o
   7   5   7    16938.10    14637.37    419.90 o
   9   5   7    48088.41    45870.81   1202.85 o
  11   5   7     5292.45     5957.50    313.10 o
  13   5   7    10543.66     7897.00    485.67 o
  15   5   7    44267.10    45285.65   1512.51 o
  17   5   7     7037.50     9183.33    639.79 o
  19   5   7     6266.90     6242.61    588.21 o
  21   5   7    12391.90    13488.32   1008.68 o
  23   5   7     2417.10     2396.33    750.39 o
 -26   6   7      342.04        7.73    376.97 o
 -24   6   7    13295.15    10454.23   1415.00 o
 -22   6   7    12635.16    15287.58    859.49 o
 -20   6   7     1067.93     1859.27    380.03 o
 -18   6   7     4257.02     4994.74    440.81 o
 -16   6   7    48363.73    49356.79   1556.41 o
 -14   6   7    44903.91    44679.80   1190.71 o
 -12   6   7    12772.37    13073.58    546.84 o
 -10   6   7   117893.61   109308.15   3658.08 o
  -8   6   7    48437.68    50000.71   1253.48 o
  -6   6   7    38684.79    39213.42   1077.92 o
  -4   6   7    57364.09    62459.77   1785.97 o
  -2   6   7    34367.41    34197.94    817.96 o
   0   6   7       96.29      100.28     90.80 o
   2   6   7   107321.65   104642.24   2665.54 o
   4   6   7     3044.72     2249.02    173.74 o
   6   6   7     4797.57     4493.16    262.89 o
   8   6   7    38374.07    37572.71   1015.07 o
  10   6   7    13578.51    13069.26    478.17 o
  12   6   7     5342.60     4756.99    362.73 o
  14   6   7     5117.99     4330.41    386.18 o
  16   6   7    22898.34    23164.07   1051.97 o
  18   6   7      921.36      982.02    358.08 o
  20   6   7     8682.73     8853.55    823.75 o
  22   6   7     8154.72     7304.39    985.28 o
 -25   7   7      788.68      107.45    378.76 o
 -23   7   7     9176.06     8435.20    679.84 o
 -21   7   7     5817.29     4779.96    508.53 o
 -19   7   7      143.40     -206.32    242.68 o
 -17   7   7    19522.25    18860.44    877.29 o
 -15   7   7    24073.43    23539.06    978.02 o
 -13   7   7       47.72      -76.21    154.64 o
 -11   7   7    26778.09    28206.56    869.08 o
  -9   7   7    42399.43    41764.75   2422.78 o
  -7   7   7      494.78      824.47    140.15 o
  -5   7   7    24055.86    26470.14    679.55 o
  -3   7   7    16763.67    15165.58    441.40 o
  -1   7   7      284.62      399.73    114.28 o
   1   7   7    17939.70    17483.09    488.89 o
   3   7   7    33302.48    39305.34   1017.35 o
   5   7   7       40.23      134.62    116.62 o
   7   7   7    15811.10    17786.96    569.59 o
   9   7   7    16635.04    16823.64    757.95 o
  11   7   7     4568.99     5193.12    377.04 o
  13   7   7     7511.99     8554.15    629.86 o
  15   7   7    10226.35    11721.55    708.43 o
  17   7   7     1541.81      812.39    355.26 o
  19   7   7     1307.41     1277.75    483.04 o
  21   7   7     5627.22     6824.89    995.92 o
 -24   8   7     8123.03     6250.82    672.66 o
 -22   8   7    30680.47    29751.34   1527.28 o
 -20   8   7     2105.82     1553.98    373.71 o
 -18   8   7    22294.84    22724.38   1186.00 o
 -16   8   7    52990.58    51902.64   1867.77 o
 -14   8   7     8087.99     7909.34    517.89 o
 -12   8   7    16546.51    14016.77   1336.46 o
 -10   8   7    50762.19    50935.36   1570.93 o
  -8   8   7    17692.29    16073.73    685.56 o
  -6   8   7     8589.78     9929.44    381.68 o
  -4   8   7    66081.31    68633.59   1688.31 o
  -2   8   7    32555.74    31815.61   1256.73 o
   0   8   7    10336.99     9649.27    436.28 o
   2   8   7    28223.76    30033.21    820.92 o
   4   8   7    28692.84    27253.54   1194.80 o
   6   8   7     1691.95     1390.53    198.17 o
   8   8   7    62041.76    57341.56   2270.00 o
  10   8   7    33830.77    37952.58   1430.49 o
  12   8   7     2774.90     1762.25    303.70 o
  14   8   7    33408.90    38693.33   1513.64 o
  16   8   7    19791.70    19366.66   2249.36 o
  18   8   7      399.95      -83.16    421.07 o
  20   8   7    11099.82     7769.24   1522.73 o
 -23   9   7      783.81      898.11    427.15 o
 -21   9   7     1512.32     2047.77    430.92 o
 -19   9   7      502.81      332.82    307.68 o
 -17   9   7     6458.59     6448.16    836.08 o
 -15   9   7     1814.85     2596.31    361.67 o
 -13   9   7     1594.52      930.19    285.67 o
 -11   9   7     3056.83     2493.83    464.91 o
  -9   9   7     4124.10     3725.67    419.31 o
  -7   9   7     2016.31     2032.54    206.92 o
  -5   9   7    10997.75    10060.11    431.48 o
  -3   9   7    11929.83    12649.50    458.74 o
  -1   9   7       56.56     -188.44    132.91 o
   1   9   7      840.54      646.23    194.78 o
   3   9   7    23805.88    22990.82   1016.83 o
   5   9   7      364.54      321.64    214.22 o
   7   9   7    11608.41    13777.13    695.80 o
   9   9   7     3107.72     3234.43    391.44 o
  11   9   7      295.25       92.53    234.38 o
  13   9   7     1791.75     2104.96    556.12 o
  15   9   7     1554.73     2505.47    503.11 o
  17   9   7      658.54      515.67    441.71 o
  19   9   7      319.76      207.46    658.24 o
 -22  10   7    15585.23    16069.65   1275.70 o
 -20  10   7     1871.85     1840.21    421.08 o
 -18  10   7    14824.86    15233.45    864.66 o
 -16  10   7    53733.60    51836.21   2631.11 o
 -14  10   7     8998.82     7968.46    825.32 o
 -12  10   7    10866.01    10627.54    642.42 o
 -10  10   7    60354.23    55271.05   3162.91 o
  -8  10   7    24306.32    26135.10   1073.98 o
  -6  10   7    18525.70    19146.18    982.92 o
  -4  10   7    93388.21    89990.13   2967.37 o
  -2  10   7    39920.64    41325.53   2165.87 o
   0  10   7     1862.75     1264.42    420.08 o
   2  10   7    64267.39    42206.33   3220.99 o
   4  10   7    56363.54    56025.44   5244.95 o
   6  10   7     3960.58     4467.86    422.15 o
   8  10   7    62587.39    62106.84   3553.40 o
  10  10   7    24018.88    25162.26   1108.21 o
  12  10   7        9.81     -216.53    318.30 o
  14  10   7    21721.18    23972.18   2690.01 o
  16  10   7    22193.70    23096.81   1643.31 o
  18  10   7      722.08      469.29    917.15 o
 -21  11   7       54.67     -366.90    377.80 o
 -19  11   7      550.12      528.09    380.17 o
 -17  11   7     2054.56     1246.23    393.41 o
 -15  11   7      310.23      126.41    363.80 o
 -13  11   7      621.30      159.59    332.30 o
 -11  11   7      376.67      214.33    326.55 o
  -9  11   7       37.76      231.64    273.62 o
  -7  11   7      249.32      229.26    264.07 o
  -5  11   7      656.26      599.97    262.24 o
  -3  11   7      395.60      659.73    444.41 o
  -1  11   7        0.39      132.69    297.41 o
   1  11   7       19.85      114.00    304.90 o
   3  11   7      736.99       81.50    381.78 o
   5  11   7        3.49      196.60    270.79 o
   7  11   7      365.97     1063.95    392.37 o
   9  11   7      201.37      358.79    443.69 o
  11  11   7      258.08       97.18    349.77 o
  13  11   7        1.68     -115.85    391.19 o
  15  11   7       14.20       -6.12    512.82 o
  17  11   7      192.64       49.91    615.31 o
 -20  12   7     1525.45     2175.79    585.56 o
 -18  12   7     6335.12     5814.31    615.75 o
 -16  12   7    41022.81    43808.64   2031.46 o
 -14  12   7    12366.51    13123.86    944.68 o
 -12  12   7    11446.85    12132.90    886.75 o
 -10  12   7    52681.24    52317.20   2798.81 o
  -8  12   7    13823.49    11951.36    829.44 o
  -6  12   7    15428.32    16367.49    852.17 o
  -4  12   7    63157.79    59740.00   3034.23 o
  -2  12   7    29668.10    31055.79   1493.25 o
   0  12   7     7373.13     6054.79    891.83 o
   2  12   7    44223.73    35987.83   2814.32 o
   4  12   7    17576.37    18561.62   1305.88 o
   6  12   7     1665.39     1553.45    702.12 o
   8  12   7    33576.44    36628.51   2131.68 o
  10  12   7    14790.81    16001.21   1293.39 o
  12  12   7       15.44     -570.18    438.35 o
  14  12   7     7995.89     7757.13   1430.57 o
 -17  13   7     2349.59     2274.91    566.76 o
 -15  13   7     1253.07     1794.09    663.49 o
 -13  13   7     1809.98     2040.64    524.70 o
 -11  13   7       40.28      783.85    423.47 o
  -9  13   7     2743.78     3625.86    557.55 o
  -7  13   7     1728.86      894.71    396.89 o
  -5  13   7     3271.69     4673.51   1391.08 o
  -3  13   7     2303.78     1954.65    542.99 o
  -1  13   7       14.59     -143.51    387.54 o
   1  13   7     2251.03     3054.42    628.78 o
   3  13   7      611.46     1396.14    529.93 o
   5  13   7       66.52      219.41    465.45 o
   7  13   7      322.33     -359.84    675.79 o
   9  13   7     2050.75     2343.33    974.19 o
  11  13   7     1476.89     1509.56    982.97 o
  13  13   7      852.20      219.68    594.25 o
 -14  14   7     2925.08     1925.95   1663.15 o
 -12  14   7     8531.17     9083.05   1051.56 o
 -10  14   7    24000.18    12269.59   1685.09 o
  -8  14   7     8150.61     9790.18   1147.06 o
  -6  14   7     2811.00     1989.04    657.04 o
  -4  14   7    33975.32    33683.89   2060.35 o
  -2  14   7     8413.62     8997.77    982.45 o
   0  14   7     2885.63     2680.87    666.08 o
   2  14   7    19845.77    20541.19   1507.43 o
   4  14   7    17732.29    17175.67   1913.28 o
   6  14   7      393.86     -386.17    710.90 o
   8  14   7    15405.96    16254.13   1904.51 o
 -11  15   7     6486.27     5736.41    957.13 o
  -9  15   7     6683.59     8601.00   1606.10 o
  -7  15   7     1077.49     -131.65    807.44 o
  -5  15   7     4478.22     3826.57   1132.17 o
  -3  15   7     7539.22     9706.84   1509.56 o
  -1  15   7      341.64      526.59    816.22 o
   1  15   7     4388.99     3133.22   1070.74 o
   3  15   7    11224.92    11646.46   1632.43 o
   5  15   7      642.74      921.54    956.64 o
   7  15   7     5526.76     4713.00   1325.26 o
 -28   0   8     9284.39     9615.73   1097.07 o
 -26   0   8       38.30      -59.62    417.21 o
 -24   0   8    16410.13    18594.20   1357.57 o
 -22   0   8    31514.46    33808.95   1935.99 o
 -20   0   8      719.17      167.61    364.23 o
 -18   0   8    49720.82    46811.70   4052.44 o
 -16   0   8   111913.77   111678.02   4974.66 o
 -14   0   8     5813.66     4725.22    494.05 o
 -12   0   8   136211.44   143504.14   4420.71 o
 -10   0   8    97386.70    92250.95   4414.30 o
  -8   0   8    30333.67    30401.28    991.42 o
  -6   0   8   227976.34   229832.13   7995.63 o
  -4   0   8   264938.34   254782.64  15236.06 o
   0   0   8    75695.09    81260.16   2864.53 o
   2   0   8    59452.65    56215.00   2513.20 o
   4   0   8    47411.34    45165.17   1304.87 o
   6   0   8      882.73     1240.37    149.61 o
   8   0   8   185730.66   191949.03   5923.73 o
  10   0   8    59832.50    58837.01   2304.30 o
  12   0   8      683.72      553.34    248.29 o
  14   0   8    26469.67    23676.95   1340.99 o
  16   0   8    35926.79    39188.45   2137.40 o
  18   0   8     7473.16     7574.56    821.85 o
  20   0   8    37250.62    38720.46   2239.70 o
  22   0   8    13616.38    14546.02   1278.99 o
  24   0   8      137.50      175.53    982.97 o
 -29   1   8      476.99      748.06    444.29 o
 -27   1   8      406.55      413.88    363.08 o
 -25   1   8      404.64      244.43    313.51 o
 -23   1   8     2436.21     3342.85    431.55 o
 -21   1   8       53.42       89.09    232.51 o
 -19   1   8       33.64       -5.84    175.08 o
 -17   1   8     2208.52     2042.05    209.96 o
 -15   1   8     5968.36     5858.97    263.99 o
 -13   1   8    36006.64    35167.98    852.93 o
 -11   1   8       33.83      -57.24     73.48 o
  -9   1   8       94.22       37.74     60.79 o
  -7   1   8     4852.42     4160.25    155.58 o
  -5   1   8     8201.14     7289.81    280.53 o
  -3   1   8    12573.52    11719.45    397.85 o
  -1   1   8    21226.59    20783.67    600.89 o
   1   1   8       65.24       50.72     39.20 o
   3   1   8    28581.16    26124.87    637.59 o
   5   1   8      248.26      269.94     71.35 o
   7   1   8      510.96      649.85    104.27 o
   9   1   8       44.87      -38.42     81.66 o
  11   1   8      106.13      -11.64    115.74 o
  13   1   8     1671.05     1652.11    210.32 o
  15   1   8      832.47      764.70    221.64 o
  17   1   8      530.47      327.20    259.52 o
  19   1   8       15.05      -62.38    287.11 o
  21   1   8      203.45      370.02    370.28 o
  23   1   8      195.89     -120.92    668.86 o
 -28   2   8     9533.73     9732.90    763.20 o
 -26   2   8      800.11      548.51    350.86 o
 -24   2   8    28425.07    25086.34   2471.32 o
 -22   2   8    27034.77    27450.01   1171.51 o
 -20   2   8     1112.97     1118.39    298.96 o
 -18   2   8    20514.62    21139.05    676.04 o
 -16   2   8    82819.33    85971.95   2112.54 o
 -14   2   8     1216.27      938.66    126.69 o
 -12   2   8    36660.98    37325.21    951.28 o
 -10   2   8   134032.00   133762.58   3112.84 o
  -8   2   8    34716.93    31610.38   1001.53 o
  -6   2   8   135975.36   135626.84   3672.92 o
  -4   2   8   368030.78   277746.63  18610.63 o
  -2   2   8    49430.93    36736.79   1868.41 o
   0   2   8    54552.89    50613.07   1114.82 o
   2   2   8   225843.44   232871.59   5330.93 o
   4   2   8    48105.21    49231.89   1056.38 o
   6   2   8    29833.89    28432.75    837.07 o
   8   2   8    54579.53    49817.78   1193.88 o
  10   2   8    40205.29    41580.80   1044.72 o
  12   2   8     5745.88     4413.75    333.79 o
  14   2   8    40468.44    39533.65   1244.25 o
  16   2   8     7370.03     8073.98    664.97 o
  18   2   8     4471.90     4773.88    486.28 o
  20   2   8    23678.80    26312.02   1218.70 o
  22   2   8     7091.06     7211.57   1356.39 o
  24   2   8      331.02       30.20    710.40 o
 -27   3   8      772.18      512.09    382.41 o
 -25   3   8     1539.38     1714.08    397.18 o
 -23   3   8     6929.08     8003.54    604.03 o
 -21   3   8     2642.97     2754.86    364.92 o
 -19   3   8     3488.24     3272.93    359.88 o
 -17   3   8    13872.73    14085.20    473.91 o
 -15   3   8      515.63      399.32    128.25 o
 -13   3   8     6116.48     6341.49    366.26 o
 -11   3   8    22452.71    23630.99    642.63 o
  -9   3   8    22267.47    19407.82    687.77 o
  -7   3   8     1787.98     1867.60    128.50 o
  -5   3   8    14137.94    12860.60    426.41 o
  -3   3   8    31358.91    31644.37    836.63 o
  -1   3   8      765.69      882.68     72.81 o
   1   3   8    11295.78    12960.78    386.34 o
   3   3   8    24699.26    24994.75    774.29 o
   5   3   8    25530.46    26252.09    615.72 o
   7   3   8    21629.59    20216.11    552.00 o
   9   3   8    12919.07    12570.37    425.70 o
  11   3   8      798.27      291.77    133.06 o
  13   3   8     3576.08     3143.93    340.17 o
  15   3   8    14519.64    13046.74    930.62 o
  17   3   8      133.12     -232.27    246.10 o
  19   3   8     4010.93     3663.03    705.26 o
  21   3   8     3618.43     2469.10    575.44 o
  23   3   8     1330.33       11.88    666.94 o
 -28   4   8     9246.85     9014.30    753.09 o
 -26   4   8      129.59       32.22    328.49 o
 -24   4   8    30540.04    27469.44   1526.79 o
 -22   4   8    20012.19    14462.32   2086.94 o
 -20   4   8      271.48      533.06    263.17 o
 -18   4   8    13802.27    13901.28    617.29 o
 -16   4   8    41170.67    40473.14   1018.89 o
 -14   4   8     1172.72     1306.06    151.85 o
 -12   4   8    65152.01    64784.21   1713.60 o
 -10   4   8    88668.30    83654.01   2156.80 o
  -8   4   8     5126.36     5875.81    277.34 o
  -6   4   8    47361.13    43860.93   1268.29 o
  -4   4   8    46008.89    45688.54   1185.80 o
  -2   4   8    71343.18    71846.50   1833.38 o
   0   4   8    28096.44    25433.44   1610.59 o
   2   4   8   164233.28   173346.00   5594.23 o
   4   4   8    35223.03    36601.83    817.81 o
   6   4   8     8847.22     9174.64    311.66 o
   8   4   8    56372.06    55939.79   1246.54 o
  10   4   8     9891.25    10237.16    415.98 o
  12   4   8     4254.80     5414.65    468.89 o
  14   4   8    31959.60    30404.58   1922.98 o
  16   4   8    10244.89     9455.53    632.90 o
  18   4   8     3591.18     3773.85    475.23 o
  20   4   8    17230.32    15341.14   1973.43 o
  22   4   8     5832.31     6139.30    755.84 o
 -27   5   8     1029.36      981.57    416.68 o
 -25   5   8      978.49      440.82    357.03 o
 -23   5   8    15300.72    14285.01    824.89 o
 -21   5   8     1992.14     2109.59    401.57 o
 -19   5   8     9507.28     8214.13    648.59 o
 -17   5   8     2819.43     2697.30    293.67 o
 -15   5   8    26477.24    23298.27    817.69 o
 -13   5   8      242.98      142.89    120.11 o
 -11   5   8    71977.64    65517.96   1599.97 o
  -9   5   8    39332.46    34499.57   2177.71 o
  -7   5   8     2928.31     3166.52    209.30 o
  -5   5   8    77740.65    73251.01   3536.86 o
  -3   5   8    60328.10    57820.45   2448.44 o
  -1   5   8      386.85      274.59     99.81 o
   1   5   8    77748.14    79628.52   2050.53 o
   3   5   8    53358.45    53560.16   1229.57 o
   5   5   8     7214.84     7756.47    285.47 o
   7   5   8    28696.83    27715.66    715.83 o
   9   5   8    11998.56    14430.29    535.21 o
  11   5   8      855.43      309.23    217.84 o
  13   5   8    18314.72    19869.51    802.55 o
  15   5   8    16760.56    17861.26   1020.11 o
  17   5   8      116.55     -338.31    277.47 o
  19   5   8     2482.26     1676.62    482.12 o
  21   5   8    13039.17    13338.03   1019.61 o
  23   5   8      740.52     -377.39    921.54 o
 -26   6   8        4.17     -326.76    340.63 o
 -24   6   8    13966.16    12574.60    815.96 o
 -22   6   8     9606.21    10036.89    684.00 o
 -20   6   8      543.60      211.09    248.80 o
 -18   6   8    20589.17    21333.28   1089.82 o
 -16   6   8    36055.41    35487.50   1187.49 o
 -14   6   8    15340.52    14488.90    594.59 o
 -12   6   8    33719.41    31701.93    868.46 o
 -10   6   8    35769.75    35622.66   1011.37 o
  -8   6   8     7544.72     8481.55    354.00 o
  -6   6   8    43568.39    40490.57   1710.63 o
  -4   6   8    81389.02    86594.61   2062.10 o
  -2   6   8      699.96      600.35    130.83 o
   0   6   8    19978.15    20684.43    771.26 o
   2   6   8    31703.71    32087.58    782.43 o
   4   6   8    34420.23    36337.25    887.60 o
   6   6   8     1650.24     2415.05    176.03 o
   8   6   8    26608.24    26442.24    708.79 o
  10   6   8     8135.95     6737.50    353.90 o
  12   6   8      991.28      688.56    222.82 o
  14   6   8    24263.91    20840.21    966.20 o
  16   6   8    13710.66    14380.86    808.51 o
  18   6   8     2082.88     1858.83    494.01 o
  20   6   8     9225.47     7969.69    809.26 o
  22   6   8     4884.45     5080.23    881.59 o
 -25   7   8     2129.08     1064.26    421.74 o
 -23   7   8    26653.29    25970.84   1217.47 o
 -21   7   8     4308.24     4089.05    720.57 o
 -19   7   8     9190.89     7556.45    789.25 o
 -17   7   8    32664.71    32228.44   1476.18 o
 -15   7   8    12476.90    12852.75    585.71 o
 -13   7   8     3840.22     4527.11    415.50 o
 -11   7   8    39421.18    37918.67   1986.09 o
  -9   7   8    31706.24    31532.48   2211.84 o
  -7   7   8     2506.29     2432.54    170.96 o
  -5   7   8    67338.86    65402.06   1740.14 o
  -3   7   8    85483.55    86295.13   2244.89 o
  -1   7   8     2752.60     2145.64    165.89 o
   1   7   8    62303.18    67181.49   1927.48 o
   3   7   8    67976.77    75144.04   1839.21 o
   5   7   8     6882.48     5573.41    382.34 o
   7   7   8    36624.74    39136.62   2543.30 o
   9   7   8    18464.55    16997.50    690.98 o
  11   7   8       65.75      -94.94    185.89 o
  13   7   8    18074.68    19426.92    921.15 o
  15   7   8    22885.12    22377.25   1335.66 o
  17   7   8      149.12     -418.90    364.91 o
  19   7   8     5693.18     4892.54    739.45 o
  21   7   8    10310.54    11675.03   1235.57 o
 -24   8   8     1892.35     1466.98    452.30 o
 -22   8   8     3780.01     4441.93    673.64 o
 -20   8   8      188.61      348.64    290.08 o
 -18   8   8     3227.79     3229.27    415.80 o
 -16   8   8     6660.11     7055.47    511.87 o
 -14   8   8     7484.62     7164.21    504.48 o
 -12   8   8     8261.15     9055.85    535.57 o
 -10   8   8    15253.59    14759.36    553.80 o
  -8   8   8    14076.70    14168.46    690.68 o
  -6   8   8     7779.42     8618.11    386.61 o
  -4   8   8    64897.87    67948.41   1809.46 o
  -2   8   8     7373.99     7094.04    333.62 o
   0   8   8     4437.04     4790.41    268.86 o
   2   8   8    30753.08    26041.23    822.28 o
   4   8   8     4520.53     5277.55    275.48 o
   6   8   8     2885.21     1600.45    259.17 o
   8   8   8     9749.45     9334.13    927.86 o
  10   8   8     2316.19     2401.61    300.90 o
  12   8   8     5166.07     4798.22    459.15 o
  14   8   8     8619.98     8235.21    718.79 o
  16   8   8      720.21     1306.60    472.29 o
  18   8   8      735.17     1748.45    551.80 o
  20   8   8     3757.31     4395.82    899.61 o
 -23   9   8    16729.09    18611.43   1052.18 o
 -21   9   8     9483.55     8854.94    700.53 o
 -19   9   8     4877.50     5488.71    527.82 o
 -17   9   8    47440.06    52021.84   1908.40 o
 -15   9   8    21572.94    23339.51   1179.37 o
 -13   9   8     7730.95     6400.53    602.28 o
 -11   9   8    57834.85    58521.06   2029.10 o
  -9   9   8    22668.85    20471.70    876.15 o
  -7   9   8     6774.30     6177.71    439.83 o
  -5   9   8    70955.99    70565.22   1759.59 o
  -3   9   8    77374.30    74397.37   2974.48 o
  -1   9   8      245.73      147.48    156.87 o
   1   9   8    64900.13    63556.25   1734.54 o
   3   9   8    69245.64    63499.95   2140.93 o
   5   9   8     5863.74     6747.26    455.88 o
   7   9   8    56762.50    55432.32   1945.63 o
   9   9   8    38745.40    40433.67   1522.89 o
  11   9   8     2997.85     3459.22    519.53 o
  13   9   8    13439.72    12268.21    869.16 o
  15   9   8    32404.59    32900.71   1638.27 o
  17   9   8      176.46     -131.09    435.73 o
  19   9   8    10465.96    12005.55   1671.93 o
 -22  10   8       13.55      273.60    392.43 o
 -20  10   8      739.23      382.28    363.44 o
 -18  10   8     1082.96      548.56    405.38 o
 -16  10   8       61.60      109.38    264.40 o
 -14  10   8      267.25       54.58    409.14 o
 -12  10   8      889.45      752.47    335.78 o
 -10  10   8      279.67       49.91    247.16 o
  -8  10   8     1293.30     1236.56    292.23 o
  -6  10   8      146.40      151.87    227.26 o
  -4  10   8      152.20      424.52    268.09 o
  -2  10   8     5991.94     6360.65    535.31 o
   0  10   8     1412.01     1666.72    356.19 o
   2  10   8     2165.80     2718.45    504.21 o
   4  10   8     2602.10     3268.61    365.04 o
   6  10   8       97.96      327.53    256.78 o
   8  10   8     8867.99    10114.75    789.14 o
  10  10   8      408.20      427.23    334.59 o
  12  10   8     1072.80     1232.98    448.27 o
  14  10   8      130.54      370.32    417.22 o
  16  10   8      807.94      740.24    508.24 o
  18  10   8      653.59      367.58    622.04 o
 -21  11   8     5984.13     6829.54   1136.30 o
 -19  11   8     2023.31     1448.52    423.64 o
 -17  11   8    36273.94    32572.12   2894.60 o
 -15  11   8    25903.85    23763.83   1276.74 o
 -13  11   8     5804.81     6227.82    626.32 o
 -11  11   8    46059.51    44213.18   3593.94 o
  -9  11   8    25687.27    27474.36   1335.99 o
  -7  11   8     3112.85     3829.68    424.44 o
  -5  11   8    89696.09    95056.13   3160.57 o
  -3  11   8    34682.49    31642.78   1470.19 o
  -1  11   8     5851.58     6526.45    602.86 o
   1  11   8    33183.97    29565.16   3333.29 o
   3  11   8    48495.32    48611.57   2584.77 o
   5  11   8      628.20      605.86    365.72 o
   7  11   8    31144.51    29964.55   1781.07 o
   9  11   8    26873.36    29100.33   1788.60 o
  11  11   8     2195.61     2082.21    758.68 o
  13  11   8    10216.93    12138.97    938.28 o
  15  11   8    19599.59    22090.53   2352.11 o
  17  11   8      757.02      846.00    706.02 o
 -18  12   8        7.35      -63.20    366.42 o
 -16  12   8     1428.60     1213.56    476.15 o
 -14  12   8      576.99       93.07    391.03 o
 -12  12   8       85.99       71.55    372.33 o
 -10  12   8     2422.39     2460.44    477.93 o
  -8  12   8      286.06      -21.65    335.64 o
  -6  12   8      760.17     1522.53    408.60 o
  -4  12   8      490.82      625.89    432.29 o
  -2  12   8     4811.17     3466.95   1031.24 o
   0  12   8      691.19      696.75    455.35 o
   2  12   8       62.79      772.84    443.21 o
   4  12   8      643.38      877.65    710.90 o
   6  12   8      463.02      574.94   1123.40 o
   8  12   8     1262.63     1986.85    617.47 o
  10  12   8       76.50     -340.96    531.98 o
  12  12   8       28.49     -280.38    463.46 o
  14  12   8      486.76      141.71    588.56 o
 -17  13   8    19480.98    19500.30   1246.98 o
 -15  13   8    10615.61     9168.36   1132.28 o
 -13  13   8     1280.49      865.69    479.83 o
 -11  13   8    31662.09    33707.11   1661.36 o
  -9  13   8    12978.23    14320.74   1031.65 o
  -7  13   8     1305.17     1866.86    475.84 o
  -5  13   8    40484.32    40521.86   2847.98 o
  -3  13   8    24183.95    24563.74   1603.15 o
  -1  13   8     1290.71      960.77    522.16 o
   1  13   8    25484.27    11075.98   1509.56 o
   3  13   8    22510.55    22800.63   1561.54 o
   5  13   8      276.62      290.61    495.43 o
   7  13   8    16382.75    18895.87   2080.04 o
   9  13   8    18471.05    14340.85   1799.19 o
  11  13   8      501.79      903.98    921.54 o
 -14  14   8       36.46      -12.13    596.77 o
 -12  14   8     1795.10     1740.00    641.21 o
 -10  14   8     1384.82     1348.12    522.68 o
  -8  14   8      776.45      726.59    596.92 o
  -6  14   8      184.38      224.15    807.44 o
  -4  14   8     5053.10     4558.15    765.96 o
  -2  14   8     3408.80     3749.44    899.59 o
   0  14   8     1106.65      733.57    579.63 o
   2  14   8     6806.76     8757.39    997.71 o
   4  14   8      954.12      315.96    772.33 o
   6  14   8     1931.59     1535.89    912.76 o
   8  14   8     5661.95     6968.56   1342.81 o
  -9  15   8     6863.52     6617.50   1474.46 o
  -7  15   8      344.96     -746.01    754.78 o
  -5  15   8    20818.52    14103.88   1790.41 o
  -3  15   8    17164.14     8056.85   1386.69 o
  -1  15   8      275.10    -1070.74    728.45 o
   1  15   8    18190.79    21142.66   2238.02 o
   3  15   8    28231.82    25144.76   2545.19 o
   5  15   8        0.63     -684.57    886.43 o
 -29   1   9    15930.71    16964.13   1013.50 o
 -27   1   9     1326.11     1221.90    381.20 o
 -25   1   9    12705.32    13676.57    829.05 o
 -23   1   9    22294.64    22848.30   1052.35 o
 -21   1   9    11005.48    12424.37    721.14 o
 -19   1   9    16839.01    14857.37    729.31 o
 -17   1   9    69303.29    72681.02   1700.76 o
 -15   1   9    10920.11    12129.21    418.92 o
 -13   1   9    31972.92    29356.98    729.57 o
 -11   1   9   169648.44   163196.28   5617.32 o
  -9   1   9     4261.64     3962.69    232.63 o
  -7   1   9    89113.74    89933.31   2074.10 o
  -5   1   9   178433.52   178210.59   6914.74 o
  -3   1   9    86451.27    76023.18   5922.75 o
  -1   1   9    45416.51    41359.72   1643.37 o
   1   1   9   138327.86   128299.31   4781.93 o
   3   1   9    45317.59    44397.61   1086.36 o
   5   1   9     2955.84     2889.44    137.37 o
   7   1   9    64656.27    65235.94   1417.37 o
   9   1   9    37013.63    38471.68    907.02 o
  11   1   9      122.02      -73.08    113.92 o
  13   1   9    34369.38    32905.29   1023.38 o
  15   1   9    65469.45    60975.58   2477.24 o
  17   1   9        3.21       60.46    290.09 o
  19   1   9    24643.47    26871.54   1221.66 o
  21   1   9    14481.87    14155.16   1290.84 o
  23   1   9      771.05      -71.35    694.32 o
 -28   2   9      506.58      449.47    399.01 o
 -26   2   9        8.14     -161.05    309.45 o
 -24   2   9     1750.73     1880.63    505.45 o
 -22   2   9     2274.67     2265.07    365.15 o
 -20   2   9      486.42      341.45    228.62 o
 -18   2   9     6381.38     4937.07    478.73 o
 -16   2   9     5533.89     5723.19    266.83 o
 -14   2   9      788.66      228.21    101.30 o
 -12   2   9     1256.03     1309.69    135.30 o
 -10   2   9      127.95       90.88     82.13 o
  -8   2   9        8.03       77.90     67.11 o
  -6   2   9     8762.29     9216.32    362.70 o
  -4   2   9    28895.28    27298.35    889.55 o
  -2   2   9    17318.45    14093.86    583.28 o
   0   2   9     1270.15     1280.53     85.19 o
   2   2   9     6399.72     5748.18    205.71 o
   4   2   9      610.27      193.76     74.25 o
   6   2   9     1708.96     2220.38    142.13 o
   8   2   9     8494.08     9647.96    423.53 o
  10   2   9    10504.74     9394.62    343.09 o
  12   2   9     1609.96     2180.36    231.42 o
  14   2   9     2515.16     1152.30    266.20 o
  16   2   9     1053.88      771.33    303.89 o
  18   2   9      523.05      376.85    321.42 o
  20   2   9      859.92      486.94    436.31 o
  22   2   9     1744.80     1862.06    756.44 o
 -27   3   9     1561.83     1577.48    428.54 o
 -25   3   9    11137.10    10409.67    717.20 o
 -23   3   9    27659.03    28673.20   1231.97 o
 -21   3   9     5453.52     4989.75    453.92 o
 -19   3   9    22079.55    21855.08    947.92 o
 -17   3   9    40212.68    38451.45   1048.17 o
 -15   3   9    12141.53    10238.11    378.75 o
 -13   3   9    25827.28    27054.32    806.21 o
 -11   3   9    95034.43    93983.86   2629.58 o
  -9   3   9    10343.30    10608.01    330.40 o
  -7   3   9    14901.63    14881.05    443.24 o
  -5   3   9   316541.28   258510.34  11089.94 o
  -3   3   9   131343.70   133232.97   3312.73 o
  -1   3   9    16939.18    16776.04    524.15 o
   1   3   9    79549.58    74503.80   1827.34 o
   3   3   9   136951.27   135187.83   3150.54 o
   5   3   9    10153.96    11880.41    352.11 o
   7   3   9   130274.71   133966.55   2959.56 o
   9   3   9    26780.28    25348.46    657.19 o
  11   3   9      664.88      305.66    136.34 o
  13   3   9    47070.95    47561.26   2065.49 o
  15   3   9    24061.25    27294.83   1152.91 o
  17   3   9      887.61     1139.21    359.77 o
  19   3   9    10733.58    11166.70    868.84 o
  21   3   9    11009.00    13316.13   1228.31 o
  23   3   9      321.12     -308.89    667.14 o
 -28   4   9     3106.64     3337.53    549.25 o
 -26   4   9       12.41      -72.86    319.86 o
 -24   4   9     9176.73     7902.02    624.91 o
 -22   4   9     5072.95     5480.31    591.59 o
 -20   4   9      917.54     1101.70    290.20 o
 -18   4   9     5925.47     4988.49    412.49 o
 -16   4   9     5097.63     5332.63    266.11 o
 -14   4   9      644.10      730.36    133.80 o
 -12   4   9    10771.30    11915.97    441.99 o
 -10   4   9    36396.11    33773.63    874.54 o
  -8   4   9     2603.14     3536.62    210.48 o
  -6   4   9    74600.30    69424.87   2673.08 o
  -4   4   9    28220.70    29469.45    740.90 o
  -2   4   9     1508.52     1567.13    132.80 o
   0   4   9    25184.77    25097.83    761.19 o
   2   4   9    79253.97    73871.79   2585.44 o
   4   4   9     2924.98     2581.15    191.48 o
   6   4   9    20405.45    24743.92    608.69 o
   8   4   9    26126.10    23206.88    602.86 o
  10   4   9     8407.29     7702.79    314.06 o
  12   4   9    18468.20    16855.44    898.58 o
  14   4   9    16921.91    17558.04    855.41 o
  16   4   9      370.31       43.89    277.64 o
  18   4   9     2774.22     2697.97    530.65 o
  20   4   9     8535.77     9092.95    850.93 o
  22   4   9      370.12       46.54    715.80 o
 -27   5   9     1077.92     1293.29    441.26 o
 -25   5   9    11063.13    10338.70    737.03 o
 -23   5   9    10686.80    10893.73    706.35 o
 -21   5   9      664.71      406.85    265.48 o
 -19   5   9     5705.70     5168.13    486.44 o
 -17   5   9    37229.46    36613.61   1585.55 o
 -15   5   9      148.79       77.11    134.40 o
 -13   5   9    13891.89    12759.51    399.97 o
 -11   5   9    49269.00    50716.09   1518.02 o
  -9   5   9    28687.20    25659.94   1262.68 o
  -7   5   9    51536.56    54412.98   1581.33 o
  -5   5   9    96135.42    97615.43   2707.59 o
  -3   5   9    54005.22    56584.14   1478.84 o
  -1   5   9      530.45      413.30     94.81 o
   1   5   9    96819.66    92711.76   2492.89 o
   3   5   9    44266.39    46014.05   1234.92 o
   5   5   9     6237.77     5125.92    224.92 o
   7   5   9    37115.83    40065.65    997.62 o
   9   5   9    17751.76    21830.58    622.96 o
  11   5   9     2030.44     1792.52    249.33 o
  13   5   9    28527.69    31812.17   1263.96 o
  15   5   9    16531.13    18057.33    897.92 o
  17   5   9       50.32     -171.88    368.88 o
  19   5   9    10501.10    11131.33    908.22 o
  21   5   9     7978.84     9254.58   1124.83 o
 -26   6   9      120.45       43.14    377.10 o
 -24   6   9    19544.78    21705.43   1089.19 o
 -22   6   9    13127.78    11948.79    741.27 o
 -20   6   9      235.90       -5.12    236.63 o
 -18   6   9    23450.79    23977.24   1018.74 o
 -16   6   9    13195.45    13097.98    653.78 o
 -14   6   9    10773.45    10203.10    472.70 o
 -12   6   9    46184.01    47115.01   1329.17 o
 -10   6   9    39357.93    39369.72   1112.18 o
  -8   6   9       13.94       53.18    118.23 o
  -6   6   9    12510.15    13629.19    466.74 o
  -4   6   9    52762.10    54063.16   1445.43 o
  -2   6   9     1103.27     1235.85    148.23 o
   0   6   9    37663.52    36861.12   1029.80 o
   2   6   9    82202.17    82162.79   2128.98 o
   4   6   9    47787.71    51249.43   1204.48 o
   6   6   9    56769.06    55550.68   1313.43 o
   8   6   9    24771.10    27617.72    952.65 o
  10   6   9     1315.13     1307.12    235.80 o
  12   6   9     2551.34     2490.57    313.47 o
  14   6   9    26727.37    28440.87   1228.78 o
  16   6   9     6709.36     8242.28   1437.45 o
  18   6   9     2823.86     3174.92    568.78 o
  20   6   9    12009.38    13839.90   1055.30 o
 -25   7   9     2202.75     1984.64    483.67 o
 -23   7   9     5503.92     4847.63    547.43 o
 -21   7   9      821.13      775.18    324.67 o
 -19   7   9     3444.97     3416.20    411.36 o
 -17   7   9    10289.44    11020.16    635.08 o
 -15   7   9     4020.26     3538.80    354.70 o
 -13   7   9    21245.33    22535.87    924.68 o
 -11   7   9    52583.70    50282.89   1547.90 o
  -9   7   9      880.72      532.63    161.18 o
  -7   7   9     5645.50     6505.94    293.52 o
  -5   7   9    34445.31    32294.30   1068.56 o
  -3   7   9    17221.43    17540.47    583.92 o
  -1   7   9     5874.76     6295.96    308.22 o
   1   7   9     5712.12     6706.63    320.32 o
   3   7   9    19862.87    17111.01    872.84 o
   5   7   9     2394.40     2280.27    190.73 o
   7   7   9    21272.75    21686.01    727.68 o
   9   7   9     3984.23     5188.78    364.97 o
  11   7   9       75.20       74.46    199.61 o
  13   7   9    12864.76    13935.94    891.44 o
  15   7   9    11723.68    13095.40   1111.78 o
  17   7   9      731.87     1183.67    466.24 o
  19   7   9     6288.95     5839.74    764.28 o
  21   7   9     4885.78     4247.06   1001.95 o
 -24   8   9    23226.46    25938.11   1733.96 o
 -22   8   9    11512.39    13983.75    931.09 o
 -20   8   9      210.69      119.88    288.90 o
 -18   8   9    23764.24    25193.53   1278.40 o
 -16   8   9    26084.62    22166.94   2063.05 o
 -14   8   9     1885.62     1121.10    425.60 o
 -12   8   9    40540.82    37218.84   1382.17 o
 -10   8   9    54571.24    49434.83   4360.27 o
  -8   8   9     1001.25      773.35    180.10 o
  -6   8   9    40697.04    40467.17   1633.93 o
  -4   8   9    52786.19    49818.91   1509.65 o
  -2   8   9       37.10     -271.21    155.09 o
   0   8   9    41322.89    39317.20   1545.48 o
   2   8   9    48797.02    48306.59   1338.47 o
   4   8   9    18832.45    17653.75    748.33 o
   6   8   9    11210.95    11442.79    591.13 o
   8   8   9    56969.81    59789.88   2054.90 o
  10   8   9    13505.66    15246.75   1472.42 o
  12   8   9    20113.76    22504.41   1199.02 o
  14   8   9    29118.89    31629.24   2411.72 o
  16   8   9     2843.50     2322.19    527.69 o
  18   8   9     2333.91     1659.23   1032.15 o
  20   8   9    13149.80    16552.54   2141.47 o
 -23   9   9     1988.51     1623.90    445.93 o
 -21   9   9       18.61     -273.91    298.84 o
 -19   9   9     2271.35     1427.69    371.96 o
 -17   9   9     3808.34     3779.36    439.81 o
 -15   9   9     1071.27      503.98    253.52 o
 -13   9   9     9502.79    10393.01    714.00 o
 -11   9   9     3844.33     4348.18    412.80 o
  -9   9   9     2798.37     2751.19    329.03 o
  -7   9   9       39.58     -171.60    192.11 o
  -5   9   9     4771.43     4278.73    377.35 o
  -3   9   9     8070.71     9785.33    774.55 o
  -1   9   9      392.32      450.37    368.61 o
   1   9   9     7515.54     7674.16    981.79 o
   3   9   9     5472.99     5112.44    530.78 o
   5   9   9     1730.96     1577.49    286.08 o
   7   9   9     5627.00     5238.51    532.77 o
   9   9   9     1536.88     1103.99    372.59 o
  11   9   9     2567.33     3495.80    557.89 o
  13   9   9     2307.41     2761.23    514.14 o
  15   9   9     1082.17     1482.14    480.81 o
  17   9   9       84.49     -181.27    443.69 o
  19   9   9     2361.09     2790.94   1255.04 o
 -22  10   9     8176.34     9410.08    746.69 o
 -20  10   9      293.84      376.46    337.88 o
 -18  10   9    17155.18    17676.80    937.25 o
 -16  10   9    37083.67    37112.54   1478.23 o
 -14  10   9       20.11     -103.59    308.11 o
 -12  10   9    38374.39    35345.36   2365.00 o
 -10  10   9    31650.02    29687.10   1759.27 o
  -8  10   9        8.96      197.25    230.15 o
  -6  10   9    62532.36    62278.09   2339.75 o
  -4  10   9    82908.04    77445.25   6522.18 o
  -2  10   9       48.07     -415.90    261.73 o
   0  10   9    34947.70    39429.72   2115.24 o
   2  10   9    52597.90    55882.89   2291.05 o
   4  10   9     1007.03      303.09    314.64 o
   6  10   9    53697.08    57840.28   2893.63 o
   8  10   9    39642.98    38166.00   2114.48 o
  10  10   9     8540.29    10084.21    778.38 o
  12  10   9     8790.79     8903.79    783.58 o
  14  10   9    26523.26    26462.02   1790.41 o
  16  10   9     2432.58     2664.00    613.55 o
 -21  11   9     1770.48     1525.06    472.00 o
 -19  11   9      976.69     1213.66    419.45 o
 -17  11   9     1222.03      795.87    355.22 o
 -15  11   9     2155.19     2137.57    484.02 o
 -13  11   9      123.14       53.06    332.90 o
 -11  11   9      561.62      303.24    343.50 o
  -9  11   9     2488.68     2950.13    451.21 o
  -7  11   9      725.25      425.95    323.30 o
  -5  11   9     1703.18     1191.66    443.21 o
  -3  11   9       94.20     -186.44    344.05 o
  -1  11   9      166.17       -6.81    359.78 o
   1  11   9      790.45      452.45    387.54 o
   3  11   9      543.50        5.78    381.33 o
   5  11   9      509.57      187.83    393.75 o
   7  11   9      127.58      543.80    477.37 o
   9  11   9      393.18      140.42    477.86 o
  11  11   9      659.30      773.71    428.05 o
  13  11   9       81.92       51.86    427.28 o
  15  11   9       97.16      -37.06    575.68 o
 -18  12   9    21672.08    22851.67   1157.34 o
 -16  12   9    19758.17    22487.24   1300.08 o
 -14  12   9       62.07     -521.69    361.22 o
 -12  12   9    27732.86    20930.39   2450.96 o
 -10  12   9    28098.36    27792.35   1398.36 o
  -8  12   9       55.42     -326.94    370.81 o
  -6  12   9    55851.77    55669.53   4028.43 o
  -4  12   9    40716.18    46330.64   2462.92 o
  -2  12   9     1236.37     1385.21    509.62 o
   0  12   9    23363.59    24337.32   2229.24 o
   2  12   9    39105.42    33874.08   5305.41 o
   4  12   9      302.60      342.28    667.02 o
   6  12   9    22559.01    22164.43   1515.75 o
   8  12   9    33659.97    31559.42   1948.19 o
  10  12   9     2429.43     2540.89    565.07 o
  12  12   9     2433.31     2353.13    605.87 o
  14  12   9    15497.93    14337.33   1346.30 o
 -17  13   9      370.42      547.85    409.41 o
 -15  13   9       59.19     -302.86    427.79 o
 -13  13   9       31.45       21.75    430.14 o
 -11  13   9      408.73      963.63    456.60 o
  -9  13   9      928.99      921.75    432.48 o
  -7  13   9        6.92      -41.87    530.98 o
  -5  13   9     1684.54     1078.09    514.64 o
  -3  13   9      455.74      225.68    477.74 o
  -1  13   9     1085.71     1260.19    614.36 o
   1  13   9     2080.55     2829.33    657.74 o
   3  13   9     1829.82     1497.96    576.25 o
   5  13   9       50.75     -227.42    491.94 o
   7  13   9     2748.73     3563.27   1097.07 o
   9  13   9     1313.10     1414.06    677.25 o
  11  13   9      363.79      334.15    579.88 o
 -14  14   9     1140.25      693.03    666.22 o
 -12  14   9    23585.04    22542.35   2882.70 o
 -10  14   9    15879.00    12105.30   1919.12 o
  -8  14   9     2103.57     1604.46    660.39 o
  -6  14   9    23393.24    21661.02   1566.99 o
  -4  14   9    26599.97    15709.99   1860.62 o
  -2  14   9       81.96     -308.33    473.27 o
   0  14   9    13130.17    13691.37   1221.43 o
   2  14   9    27448.67    31012.79   1994.34 o
   4  14   9     3747.57     3099.24    755.96 o
   6  14   9     6434.78     7732.12   1369.14 o
  -9  15   9      418.09      798.66   1000.52 o
  -7  15   9      640.26      219.41    912.76 o
  -5  15   9     4632.48     4010.87   1167.28 o
  -3  15   9     3263.86     3642.26   1114.62 o
  -1  15   9      846.44     -596.80    798.66 o
   1  15   9     6514.30     3923.11   1211.16 o
   3  15   9     5448.63     6898.35   1404.24 o
 -28   0  10     1836.77     1149.08    585.26 o
 -26   0  10     6486.98     5833.38    811.84 o
 -24   0  10    12519.56    13973.37   1141.69 o
 -22   0  10     7496.02     8010.13    809.86 o
 -20   0  10     3311.05     4239.35    618.75 o
 -18   0  10    71657.13    71312.20   3403.45 o
 -16   0  10    65145.55    65502.68   2493.50 o
 -14   0  10     4073.00     4485.20    455.85 o
 -12   0  10    93404.72    95613.14   4259.97 o
 -10   0  10    71689.45    72513.28   2631.29 o
  -8   0  10      106.27      448.47    118.30 o
  -6   0  10   265995.03   247884.31  14823.56 o
  -4   0  10    66310.33    61646.34   3738.80 o
   0   0  10    56067.77    61893.05   2727.38 o
   2   0  10    63701.05    62905.93   1975.45 o
   4   0  10    37381.90    42464.34   1255.39 o
   6   0  10   156022.83   133635.75   4231.63 o
   8   0  10    51055.86    47487.34   1450.06 o
  10   0  10     6349.63     9447.54    522.23 o
  12   0  10    11139.12    12018.83    894.81 o
  14   0  10    80466.44    90949.72   5770.57 o
  16   0  10     1690.74     1630.14    557.31 o
  18   0  10    22245.61    25161.20   1636.64 o
  20   0  10    23895.23    26812.30   2580.30 o
  22   0  10     4918.22     5248.36   1369.14 o
 -29   1  10      709.29      163.31    423.00 o
 -27   1  10       25.81      156.65    338.12 o
 -25   1  10     1478.17     1568.62    388.31 o
 -23   1  10       41.88     -194.42    238.93 o
 -21   1  10       60.74      125.89    230.90 o
 -19   1  10     2710.45     2174.36    313.15 o
 -17   1  10       79.12      -42.14    124.64 o
 -15   1  10      103.07      128.74    111.85 o
 -13   1  10     2516.03     2537.99    170.72 o
 -11   1  10     7346.14     6689.11    276.89 o
  -9   1  10    17467.01    19589.08    553.76 o
  -7   1  10      525.56      635.04     90.68 o
  -5   1  10      732.80      977.06    150.34 o
  -3   1  10     2200.39     3034.77    303.64 o
  -1   1  10       68.07      -42.31     51.46 o
   1   1  10     1564.90     1888.14    119.47 o
   3   1  10     2002.06     1013.99    108.25 o
   5   1  10     1700.24     1654.16    114.57 o
   7   1  10       90.60      292.57    102.91 o
   9   1  10     2035.03     2232.33    169.33 o
  11   1  10      862.14     2259.76    224.61 o
  13   1  10     2205.72     3385.11    377.01 o
  15   1  10     8416.13     9561.84    619.87 o
  17   1  10      581.86      483.86    309.10 o
  19   1  10      623.17      306.62    586.44 o
  21   1  10       36.91     -667.23    623.67 o
  23   1  10        5.64     -282.30    694.32 o
 -28   2  10     4509.13     3975.54    563.06 o
 -26   2  10     4638.21     5365.22    562.44 o
 -24   2  10    28538.12    29658.16   1818.34 o
 -22   2  10     8141.09     8793.38    825.94 o
 -20   2  10    17877.87    18464.22    856.03 o
 -18   2  10    51018.15    48150.66   1702.16 o
 -16   2  10    64567.37    61681.77   1441.18 o
 -14   2  10    12903.79    12053.51    561.31 o
 -12   2  10   125531.03   126796.21   2963.00 o
 -10   2  10    48789.96    46528.78   1157.57 o
  -8   2  10      426.02      574.54     85.98 o
  -6   2  10   170883.64   174678.41   5277.63 o
  -4   2  10    37053.68    36197.85   1157.07 o
  -2   2  10     6059.86     6279.46    662.53 o
   0   2  10    65469.65    64137.96   1625.66 o
   2   2  10   117589.95   111704.67   2589.35 o
   4   2  10     1263.27      565.57    109.49 o
   6   2  10   114846.64   118038.23   2788.06 o
   8   2  10    65432.39    69277.90   1845.05 o
  10   2  10      283.62       36.88    111.92 o
  12   2  10    32449.50    34580.08   1171.96 o
  14   2  10    41386.85    44083.53   1882.58 o
  16   2  10     3692.76     4071.74    455.19 o
  18   2  10     8418.03     7286.84    718.66 o
  20   2  10    16609.59    16405.99   1401.51 o
  22   2  10     2448.14     1498.34    795.96 o
 -27   3  10        3.07     -443.32    319.23 o
 -25   3  10     3050.59     3457.90    472.13 o
 -23   3  10     5404.93     5665.87    510.61 o
 -21   3  10        9.34     -108.56    225.97 o
 -19   3  10     6723.89     5861.26    458.46 o
 -17   3  10     5518.41     4744.82    383.30 o
 -15   3  10      215.59       23.82    127.89 o
 -13   3  10    16156.03    15199.13    476.06 o
 -11   3  10     6780.83     6357.32    271.47 o
  -9   3  10     1483.29     1274.06    113.50 o
  -7   3  10     2847.67     2765.22    226.58 o
  -5   3  10    20047.62    21039.93    729.23 o
  -3   3  10     4311.51     4309.09    197.63 o
  -1   3  10      100.12       43.18     87.54 o
   1   3  10    38753.92    38119.97    943.49 o
   3   3  10    12499.68    12899.91    368.33 o
   5   3  10     9357.17     7497.62    273.82 o
   7   3  10    19905.08    21702.06    596.45 o
   9   3  10     6510.84     7744.33    304.19 o
  11   3  10     7174.84     7495.57    430.80 o
  13   3  10    12967.77    15051.10    752.47 o
  15   3  10     2184.24     1733.12    386.30 o
  17   3  10      917.85     1151.90    449.41 o
  19   3  10     3690.71     2902.85    996.14 o
  21   3  10      894.54     1038.84    702.72 o
 -28   4  10     2606.90     2870.73    529.31 o
 -26   4  10     4402.60     3649.16    511.85 o
 -24   4  10    20837.74    21136.04   1028.49 o
 -22   4  10     4602.83     5756.74    511.81 o
 -20   4  10    14738.94    12582.19    943.75 o
 -18   4  10    35254.82    36170.07   1360.77 o
 -16   4  10     9974.89     9959.03    830.42 o
 -14   4  10     3520.84     3408.84    216.33 o
 -12   4  10    83279.88    85805.55   2225.49 o
 -10   4  10    24356.90    22715.26    729.00 o
  -8   4  10      499.15      683.12    115.49 o
  -6   4  10    33559.59    33550.44    908.00 o
  -4   4  10    83380.02    89360.65   2250.68 o
  -2   4  10     1160.64      676.21     96.81 o
   0   4  10    72687.37    75256.88   2124.41 o
   2   4  10   139252.25   138090.80   3153.76 o
   4   4  10      105.05       63.72     71.57 o
   6   4  10    59517.09    63776.21   1561.84 o
   8   4  10    31215.92    28720.66    767.33 o
  10   4  10      110.79      157.41    150.88 o
  12   4  10    36463.40    37530.60   1414.17 o
  14   4  10    30436.27    29329.24   1342.79 o
  16   4  10     2127.01     1890.25    455.55 o
  18   4  10     6272.80     6087.80    687.42 o
  20   4  10     9901.68     9550.27   1334.03 o
  22   4  10      231.42      354.47    750.61 o
 -27   5  10       55.13     -207.46    351.26 o
 -25   5  10     7208.87     7219.48    632.97 o
 -23   5  10    12865.77    13232.60    784.31 o
 -21   5  10     5213.35     6913.08    534.33 o
 -19   5  10    19488.01    20323.89    909.74 o
 -17   5  10    19395.13    19847.27   2154.80 o
 -15   5  10     2708.01     2417.70    284.62 o
 -13   5  10    12307.96    12773.97    566.55 o
 -11   5  10    36821.98    36962.06    967.67 o
  -9   5  10    14978.86    13929.88    474.87 o
  -7   5  10    11656.52    12559.00    474.24 o
  -5   5  10    77652.80    77047.95   2176.83 o
  -3   5  10      171.45      160.32     91.62 o
  -1   5  10     9070.48     9690.92    347.13 o
   1   5  10    25301.18    26808.60    854.37 o
   3   5  10    15726.95     9697.17    998.95 o
   5   5  10    13936.48    15647.88    467.82 o
   7   5  10    39802.00    41502.17   1010.95 o
   9   5  10    10220.58     9597.10    455.30 o
  11   5  10    10910.41    13380.53    801.97 o
  13   5  10    17363.97    16954.52    826.86 o
  15   5  10     7816.32     7841.04    701.63 o
  17   5  10     1933.59      985.19    433.92 o
  19   5  10     7545.55     7853.99   1020.75 o
  21   5  10     2261.80     1782.75    773.05 o
 -26   6  10     1497.51     1251.31    430.76 o
 -24   6  10    10304.37    10620.61    746.28 o
 -22   6  10     2075.78     2535.59    422.61 o
 -20   6  10     3516.37     2755.97    386.95 o
 -18   6  10    12647.74    12184.87    665.26 o
 -16   6  10     5384.91     5993.76    433.28 o
 -14   6  10    10662.59    10458.89    487.85 o
 -12   6  10    33487.83    26135.41   1591.08 o
 -10   6  10     8897.10     8364.55    402.68 o
  -8   6  10      235.93       75.66    106.25 o
  -6   6  10    30877.65    31483.95   1249.52 o
  -4   6  10    31945.09    19329.20   1100.91 o
  -2   6  10    15411.04    17583.14    603.84 o
   0   6  10    30007.52    29060.59    839.50 o
   2   6  10    12057.56    12143.86    450.05 o
   4   6  10     6022.73     7185.13    383.73 o
   6   6  10    17229.12    16856.61    470.19 o
   8   6  10    21943.86    19087.39    806.68 o
  10   6  10     1062.34     1083.39    254.88 o
  12   6  10    18503.27    16951.53    962.20 o
  14   6  10    22395.62    23684.45   1247.67 o
  16   6  10     1087.38      587.95    401.91 o
  18   6  10     5738.89     6403.73    723.32 o
  20   6  10     8171.40     7369.40   1066.94 o
 -25   7  10    19155.25    19176.19   1053.98 o
 -23   7  10    10567.08    10967.95    751.52 o
 -21   7  10      870.05      904.91    329.73 o
 -19   7  10    14630.02    14405.60    771.68 o
 -17   7  10    31826.51    34332.30   1524.94 o
 -15   7  10       61.83      -23.24    192.90 o
 -13   7  10    25980.39    27676.60   1748.21 o
 -11   7  10    64828.38    62032.53   2794.59 o
  -9   7  10     7311.37     7598.09    358.15 o
  -7   7  10    32616.63    31215.41    849.35 o
  -5   7  10    58390.06    59108.13   1970.51 o
  -3   7  10     3964.15     3706.46    326.21 o
  -1   7  10    20691.24    21711.06    790.88 o
   1   7  10    21466.61    17763.83   1327.28 o
   3   7  10     9028.64     7935.35    355.02 o
   5   7  10     6204.74     5121.92    282.85 o
   7   7  10    43059.97    37647.28   1229.35 o
   9   7  10    22613.42    22167.95    933.15 o
  11   7  10     2453.95     2346.10    603.39 o
  13   7  10    30376.08    30843.89   1489.26 o
  15   7  10    14119.98    14422.04    967.27 o
  17   7  10     1455.62      941.02    483.06 o
  19   7  10    12293.26    14141.29   1359.10 o
 -24   8  10     3667.62     3520.48    622.31 o
 -22   8  10     2271.31     1843.72    426.13 o
 -20   8  10      449.00      169.06    290.57 o
 -18   8  10    14967.40    17285.33    867.27 o
 -16   8  10     1555.82      737.66    275.06 o
 -14   8  10     8022.12     7036.86    575.49 o
 -12   8  10    21208.98    19624.38   2777.77 o
 -10   8  10    12725.05    14109.65    763.30 o
  -8   8  10    10051.24    11083.62    464.80 o
  -6   8  10    33617.07    34527.58    945.73 o
  -4   8  10     5427.59     5157.19    369.60 o
  -2   8  10      463.37      498.84    192.07 o
   0   8  10     8176.37     7989.92    655.47 o
   2   8  10    14755.80    18804.79    798.69 o
   4   8  10       73.78      -10.06    186.35 o
   6   8  10     5613.69     6453.88    962.76 o
   8   8  10     7051.79     7964.75    663.01 o
  10   8  10     3106.76     3691.69    484.10 o
  12   8  10     4870.03     5811.75    612.52 o
  14   8  10     4356.04     4753.61    609.32 o
  16   8  10       65.34       14.15    422.01 o
  18   8  10     1939.90      640.81    681.89 o
 -23   9  10    11382.85    10759.92    823.41 o
 -21   9  10      227.00       14.94    332.01 o
 -19   9  10    16187.20    17919.41    924.16 o
 -17   9  10    34531.59    34457.75   1378.41 o
 -15   9  10     1700.22     1171.67    307.83 o
 -13   9  10    25397.53    26387.47   1270.07 o
 -11   9  10    45005.53    47954.02   1992.95 o
  -9   9  10     3675.54     3921.93    437.87 o
  -7   9  10    13874.56    14754.34    972.89 o
  -5   9  10    89973.43    94230.53   3071.52 o
  -3   9  10    16802.90    18112.70   1234.50 o
  -1   9  10    21744.54    21592.22   1331.16 o
   1   9  10    71992.55    73275.46   3515.63 o
   3   9  10    10014.13    11381.22    726.24 o
   5   9  10    53318.44    47710.33   5160.60 o
   7   9  10    45425.43    45587.64   2379.68 o
   9   9  10     9959.82     9051.08   1862.37 o
  11   9  10     4908.73     4776.12    976.80 o
  13   9  10    29451.12    32437.88   1603.81 o
  15   9  10     9171.68    10820.31    893.83 o
  17   9  10     2859.81     3042.08    805.63 o
 -22  10  10      134.79      146.33    391.64 o
 -20  10  10      601.44      525.91    376.40 o
 -18  10  10       34.30     -176.49    296.94 o
 -16  10  10      170.03      212.00    292.51 o
 -14  10  10     1398.98     1161.81    384.90 o
 -12  10  10      631.91     1149.30    357.12 o
 -10  10  10       58.09     -244.82    266.64 o
  -8  10  10       79.27     -306.14    237.72 o
  -6  10  10     1719.14     1773.26    350.37 o
  -4  10  10     8965.18     8490.69   3115.67 o
  -2  10  10     2570.89     1745.74    447.34 o
   0  10  10     3855.76     3791.46    807.44 o
   2  10  10     3349.57     2887.62    514.83 o
   4  10  10      182.58       54.46    376.13 o
   6  10  10     5999.22     6801.62    729.02 o
   8  10  10     2093.16     2344.56    565.79 o
  10  10  10        8.26      -98.25    352.61 o
  12  10  10       26.22      190.58    406.78 o
  14  10  10      193.69      519.82    474.37 o
  16  10  10      377.54      895.21    693.74 o
 -21  11  10        5.06     -199.92    382.83 o
 -19  11  10    20182.07    22811.74   1497.34 o
 -17  11  10    28914.70    30082.89   1318.44 o
 -15  11  10      869.53      560.40    409.90 o
 -13  11  10    19030.94    18576.39   1336.51 o
 -11  11  10    38040.21    34567.85   2070.03 o
  -9  11  10     5353.00     5593.21    570.97 o
  -7  11  10    26787.59    24798.65   2040.59 o
  -5  11  10    57987.26    59681.70   2976.91 o
  -3  11  10     8493.73     7878.42    793.20 o
  -1  11  10    20785.63    16696.91   4427.76 o
   1  11  10    33968.12    30077.17   2518.86 o
   3  11  10     6776.96     6727.42   1926.45 o
   5  11  10     7449.45     7189.42    797.30 o
   7  11  10    48211.45    52604.86   3475.50 o
   9  11  10    11574.60    11920.29    880.95 o
  11  11  10     5418.34     6206.07    991.13 o
  13  11  10    20440.43    23461.77   1452.69 o
  15  11  10     7909.72     8758.98   1614.88 o
 -18  12  10      377.95      987.39    433.37 o
 -16  12  10     1899.82     1477.29    516.80 o
 -14  12  10        0.02     -323.10    393.68 o
 -12  12  10     1013.83     1123.87    428.86 o
 -10  12  10     1555.92     1263.45    426.95 o
  -8  12  10       59.03     -430.40    301.98 o
  -6  12  10     2101.94     2529.39    572.26 o
  -4  12  10      385.58      198.34    422.36 o
  -2  12  10      107.81      211.84    427.28 o
   0  12  10      459.30      397.12    449.64 o
   2  12  10     2400.02     3031.34    620.92 o
   4  12  10      919.37      588.03    684.57 o
   6  12  10     1299.09     2067.50    606.66 o
   8  12  10       76.64      -45.40    521.19 o
  10  12  10       90.24     -125.68    425.65 o
  12  12  10       60.02       58.84    467.99 o
 -15  13  10      597.23      678.29    515.06 o
 -13  13  10    17463.19    20114.60   1522.41 o
 -11  13  10    28202.93    29927.54   1556.93 o
  -9  13  10     4221.08     3639.08    578.09 o
  -7  13  10    19672.59    18925.06   1566.61 o
  -5  13  10    36902.82    36132.94   2094.44 o
  -3  13  10     4736.95     5069.19    766.26 o
  -1  13  10     9541.14     8117.02    904.59 o
   1  13  10    24259.33    21144.25   5182.54 o
   3  13  10     8935.04     8691.69    951.85 o
   5  13  10     3665.36     2369.66    965.42 o
   7  13  10    33036.02    34593.84   2146.29 o
   9  13  10     7354.05     6852.52   1448.13 o
 -12  14  10     1867.71     2024.08    573.62 o
 -10  14  10      832.79      942.87    497.48 o
  -8  14  10      394.24     -289.43    547.94 o
  -6  14  10     1719.54     1927.64    673.32 o
  -4  14  10     3607.76     3678.56   1154.11 o
  -2  14  10       29.88     -363.30    502.57 o
   0  14  10     1051.27     1014.48    604.48 o
   2  14  10     4860.64     5421.69    925.92 o
   4  14  10      473.78       52.66    558.53 o
   6  14  10     5471.67     7108.99   1360.36 o
  -7  15  10     8751.51     8249.94   1492.01 o
  -5  15  10    18102.23    22292.38   2352.11 o
  -3  15  10     3981.85     4879.75   1211.16 o
  -1  15  10     8941.47     7021.22   1325.26 o
   1  15  10    30810.48    36475.26   3168.33 o
 -29   1  11     6701.28     7701.77    852.65 o
 -27   1  11     2685.00     2200.81    448.46 o
 -25   1  11    23195.64    24740.06   1155.19 o
 -23   1  11     5802.91     5685.56    732.20 o
 -21   1  11     3765.04     4006.00    480.11 o
 -19   1  11    36220.30    36626.57   2782.83 o
 -17   1  11    81025.27    78080.85   2990.84 o
 -15   1  11      512.20      471.23    125.38 o
 -13   1  11    55260.21    60075.32   1751.98 o
 -11   1  11    58596.78    58789.41   1684.41 o
  -9   1  11    13798.65    13579.99    373.56 o
  -7   1  11   152190.63   159164.16   4802.64 o
  -5   1  11    81636.00    78836.82   2788.57 o
  -3   1  11     5734.73     4588.27    316.32 o
  -1   1  11    31390.87    27781.53   1044.61 o
   1   1  11   128530.07   127521.25   3173.46 o
   3   1  11      665.05     1029.74    123.61 o
   5   1  11    63636.77    67433.25   1527.31 o
   7   1  11    97000.39    95469.94   2021.96 o
   9   1  11     6858.48     5226.15    237.20 o
  11   1  11    13361.08    12674.41    644.67 o
  13   1  11    43138.76    41141.71   3017.48 o
  15   1  11     8402.06     7359.64    563.97 o
  17   1  11    10804.18    11663.69   1095.34 o
  19   1  11    24316.71    25651.81   1786.79 o
  21   1  11     6779.84     6493.34   1001.90 o
 -28   2  11        4.24     -302.04    343.13 o
 -26   2  11      849.58      974.46    376.12 o
 -24   2  11     2086.96     1833.33    384.31 o
 -22   2  11     1657.60     1584.26    332.01 o
 -20   2  11     3950.54     3565.78    382.98 o
 -18   2  11     3962.54     5952.81    453.51 o
 -16   2  11      122.42      153.99    133.01 o
 -14   2  11     6844.73     6768.58    287.88 o
 -12   2  11    11861.98    11974.54    423.16 o
 -10   2  11     1314.46     1199.50    142.38 o
  -8   2  11      794.36      541.55    113.21 o
  -6   2  11    14396.45    15738.38    560.96 o
  -4   2  11      294.58      234.03     90.22 o
  -2   2  11    11175.93    11069.73    520.65 o
   0   2  11     3237.97     2874.33    146.78 o
   2   2  11     2932.73     3231.24    193.20 o
   4   2  11     4278.73     3758.08    240.25 o
   6   2  11     9034.42    10122.09    352.61 o
   8   2  11     2517.01     1574.20    156.59 o
  10   2  11      797.93      269.93    179.90 o
  12   2  11       88.12      450.68    223.37 o
  14   2  11    10383.69     8015.91    800.61 o
  16   2  11      111.75     -523.24    323.10 o
  18   2  11     1892.94     1014.78    625.97 o
  20   2  11     1284.81     1612.32    785.50 o
  22   2  11       92.76      270.23    724.82 o
 -27   3  11      503.81      232.09    363.10 o
 -25   3  11    27975.66    27563.89   1954.12 o
 -23   3  11    16617.96    18545.24    923.45 o
 -21   3  11     4181.97     3913.60    414.33 o
 -19   3  11    40357.51    35932.97   1364.69 o
 -17   3  11    31628.46    29367.27   1124.76 o
 -15   3  11     3158.67     2625.31    215.05 o
 -13   3  11    66753.25    63443.69   1679.54 o
 -11   3  11    74682.15    71662.50   1714.13 o
  -9   3  11     6383.98     6372.99    254.05 o
  -7   3  11    84695.48    77153.68   3413.25 o
  -5   3  11   101862.50   103551.67   3702.30 o
  -3   3  11     8839.28     9912.10    607.33 o
  -1   3  11   115124.97    97678.24   6031.11 o
   1   3  11    84784.09    86062.20   2403.82 o
   3   3  11     4583.10     4822.88    204.01 o
   5   3  11    50373.16    48255.01   1227.70 o
   7   3  11    75627.77    75110.17   2255.13 o
   9   3  11     2712.90     4132.53    242.45 o
  11   3  11    15831.13    15668.57   1134.33 o
  13   3  11    26601.93    29352.41   1198.39 o
  15   3  11     6549.44     7203.10    656.32 o
  17   3  11     5484.84     7177.09    902.57 o
  19   3  11    15939.54    16113.71   2009.83 o
  21   3  11     3989.96     3670.65   1119.01 o
 -28   4  11      438.32     -293.96    376.23 o
 -26   4  11     3803.23     3993.32    522.45 o
 -24   4  11     9002.23     8861.61    643.72 o
 -22   4  11     2431.24     2043.50    361.68 o
 -20   4  11     4744.78     4387.81    495.31 o
 -18   4  11    13111.49    13624.86    682.96 o
 -16   4  11     7778.94     7516.17    480.11 o
 -14   4  11     9646.10     8947.24    395.24 o
 -12   4  11    22665.10    22351.76    632.99 o
 -10   4  11     7797.05     8913.79    315.10 o
  -8   4  11      481.89      355.81    118.46 o
  -6   4  11    43152.90    47562.65   1379.38 o
  -4   4  11     5624.75     4672.40    230.95 o
  -2   4  11     4411.28     4009.28    220.45 o
   0   4  11    42691.16    41207.19   1099.61 o
   2   4  11    10561.90    10294.09    371.94 o
   4   4  11      321.90      237.72    103.66 o
   6   4  11    16615.08    15236.86    470.71 o
   8   4  11    18079.62    19276.63    566.39 o
  10   4  11     7204.82     5536.03    418.13 o
  12   4  11    11206.35    10583.17    619.96 o
  14   4  11     6471.03     7259.82    656.79 o
  16   4  11     1277.00      601.59    410.02 o
  18   4  11     5643.20     5963.80    903.98 o
  20   4  11      464.76     -658.07    643.99 o
 -27   5  11     1418.48     1315.91    446.34 o
 -25   5  11    17419.17    16450.33    930.13 o
 -23   5  11     7159.39     7164.32    587.32 o
 -21   5  11       56.39       21.97    247.23 o
 -19   5  11    17571.35    16981.45    812.71 o
 -17   5  11    18719.16    16433.13   1440.33 o
 -15   5  11     4055.34     4354.06    346.46 o
 -13   5  11    34415.33    33078.18    968.19 o
 -11   5  11    36440.93    32715.95   1236.82 o
  -9   5  11      213.75        2.54    114.49 o
  -7   5  11    20507.51    19765.94    652.51 o
  -5   5  11    15651.67    13931.88    414.58 o
  -3   5  11       12.84     -163.32     87.82 o
  -1   5  11    48833.10    49561.73   1392.16 o
   1   5  11   102249.27   103566.38   2895.88 o
   3   5  11    17101.58    16146.31    482.48 o
   5   5  11    21573.09    22918.64    731.24 o
   7   5  11    48481.78    54414.85   1294.73 o
   9   5  11     4743.75     5255.30    395.42 o
  11   5  11    14908.51    19025.27   1024.01 o
  13   5  11    22281.42    22981.15   1208.28 o
  15   5  11     4138.46     3394.24    541.28 o
  17   5  11     4520.15     4716.90    982.97 o
  19   5  11     8544.87     9477.07   1162.89 o
  21   5  11      547.55      903.98    947.87 o
 -26   6  11     5717.93     4994.32    597.99 o
 -24   6  11    11062.88    11157.73    758.80 o
 -22   6  11     3790.30     3341.94    444.07 o
 -20   6  11    13220.51    13770.96    756.41 o
 -18   6  11    38260.37    36057.45   1372.15 o
 -16   6  11     5726.91     4827.10    397.38 o
 -14   6  11    34460.20    30861.46   1321.55 o
 -12   6  11    22834.12    24347.23    772.41 o
 -10   6  11      375.49      419.93    147.30 o
  -8   6  11     2154.88     2522.92    203.38 o
  -6   6  11    58363.18    55450.72   2246.96 o
  -4   6  11    13634.47    13271.72    814.85 o
  -2   6  11     3675.14     3197.19    205.26 o
   0   6  11    30356.66    30628.10    881.26 o
   2   6  11    22435.18    22809.59    875.74 o
   4   6  11     1865.17     2166.98    197.71 o
   6   6  11    24330.99    24353.96    969.71 o
   8   6  11    20187.78    23422.14   1361.79 o
  10   6  11      580.20      373.24    301.66 o
  12   6  11    21617.88    24891.02   1384.11 o
  14   6  11    26665.54    25945.01   1345.50 o
  16   6  11      867.23      527.62    433.70 o
  18   6  11     8003.29     7715.79   1007.76 o
  20   6  11     5402.38     4229.47    922.18 o
 -25   7  11     7613.68     8453.68    715.90 o
 -23   7  11     5218.27     5098.29    550.64 o
 -21   7  11       17.92     -281.02    261.29 o
 -19   7  11     9764.74    10461.02    663.79 o
 -17   7  11    13853.83    15042.97    751.77 o
 -15   7  11       17.01       31.72    203.94 o
 -13   7  11    24240.35    25975.77   1187.04 o
 -11   7  11    12207.08    10834.85    561.07 o
  -9   7  11     6878.41     6657.25    371.19 o
  -7   7  11    20117.43    18852.13    820.62 o
  -5   7  11    12670.78    12779.10    819.01 o
  -3   7  11     1719.41     1314.63    213.81 o
  -1   7  11    19164.44    20076.22    646.97 o
   1   7  11    31142.70    31409.56    930.76 o
   3   7  11     3049.66     2633.73    235.17 o
   5   7  11    10903.85    11797.04    694.96 o
   7   7  11    10601.92    10269.52    804.47 o
   9   7  11     9366.80     7288.92   1358.07 o
  11   7  11      389.36     -115.06    324.55 o
  13   7  11     9480.88    11002.99    818.31 o
  15   7  11     4561.61     4954.38    630.61 o
  17   7  11     1271.09      947.87    645.42 o
  19   7  11     6754.75     7228.71   1066.94 o
 -24   8  11    10346.09     9320.90   1033.69 o
 -22   8  11      670.54      608.75    352.26 o
 -20   8  11    12317.52    13715.21    791.01 o
 -18   8  11    33636.20    34774.68   1818.83 o
 -16   8  11     4820.46     4689.66    736.87 o
 -14   8  11     8622.21     9399.44    678.57 o
 -12   8  11    42784.33    41372.94   2016.84 o
 -10   8  11    22142.51    20618.38   1000.44 o
  -8   8  11     8764.93     8648.00    586.52 o
  -6   8  11    98922.70    98451.06   2821.44 o
  -4   8  11    21599.41    22993.92    824.90 o
  -2   8  11     4102.11     4250.08    512.77 o
   0   8  11    48775.30    47035.93   1861.47 o
   2   8  11    54256.42    55301.71   2199.64 o
   4   8  11     9549.83     9429.66    762.20 o
   6   8  11    52572.84    54142.27   2193.61 o
   8   8  11    19207.37    18071.17   1636.37 o
  10   8  11     1098.27     1237.82    382.04 o
  12   8  11    23390.29    24095.87   1284.14 o
  14   8  11    16580.05    16794.76   1359.93 o
  16   8  11       23.73      -66.44    568.42 o
  18   8  11     9608.98     9134.32   1272.60 o
 -23   9  11     1507.63     1730.97    473.88 o
 -21   9  11      551.68      351.06    351.33 o
 -19   9  11     2250.69     1790.04    501.65 o
 -17   9  11     2584.33     2734.55    402.78 o
 -15   9  11      181.70     -149.64    249.32 o
 -13   9  11     1000.75      549.24    323.80 o
 -11   9  11      118.70      148.37    253.02 o
  -9   9  11        0.76     -143.43    243.15 o
  -7   9  11    10344.58     9973.72    651.22 o
  -5   9  11     7787.50     8179.98    587.19 o
  -3   9  11      261.31     -176.98    276.23 o
  -1   9  11     9108.84    10387.86    816.65 o
   1   9  11    10749.78     9673.71    811.83 o
   3   9  11       44.48     -184.80    327.34 o
   5   9  11     1651.52     1408.51    433.22 o
   7   9  11     7837.24     7745.65    632.22 o
   9   9  11     5052.89     6506.84    830.79 o
  11   9  11     1591.54      677.62    396.96 o
  13   9  11     2883.11     3198.79    565.78 o
  15   9  11       76.05     -477.44    542.36 o
  17   9  11      258.60      -73.78    694.98 o
 -22  10  11     1262.44     1167.48    424.87 o
 -20  10  11    10603.30    11975.78    789.37 o
 -18  10  11    28525.87    28988.33   1456.82 o
 -16  10  11    14670.90    14553.12    800.69 o
 -14  10  11    10928.50    11829.38    814.21 o
 -12  10  11    56858.32    59837.80   3012.94 o
 -10  10  11     9126.00     7381.39    617.42 o
  -8  10  11     6491.72     6082.60    554.45 o
  -6  10  11    63698.11    65353.20   2593.81 o
  -4  10  11    29359.76    31693.04   1761.67 o
  -2  10  11    12816.46    14889.65   1043.37 o
   0  10  11    36754.48    39169.65   3001.57 o
   2  10  11    14695.82    14569.04   1430.57 o
   4  10  11     5679.62     4435.49    622.30 o
   6  10  11    45529.70    41753.58   2834.82 o
   8  10  11    16591.75    18887.99   1404.24 o
  10  10  11     1197.46      959.28    432.02 o
  12  10  11    16363.15    17314.79   1372.25 o
  14  10  11    11290.38    14074.36   1952.78 o
 -19  11  11      301.41      659.15    405.02 o
 -17  11  11     2375.51     2964.16    467.13 o
 -15  11  11       20.39      228.10    377.62 o
 -13  11  11     1553.18     1900.93    454.92 o
 -11  11  11      704.67      582.05    357.72 o
  -9  11  11     1118.26      856.86    359.80 o
  -7  11  11      473.36      234.58    307.30 o
  -5  11  11      529.74      816.22    403.39 o
  -3  11  11        1.00      -25.78    347.37 o
  -1  11  11       31.00       61.44    381.33 o
   1  11  11       59.81     -175.53    570.47 o
   3  11  11      556.46      177.76    415.66 o
   5  11  11       15.83       87.41    386.94 o
   7  11  11     2087.63     1744.79    571.32 o
   9  11  11      151.83       25.36    396.31 o
  11  11  11      206.88     -111.20    554.78 o
  13  11  11       59.41      887.45    666.60 o
 -18  12  11    25047.68    30735.91   1600.21 o
 -16  12  11     3620.09     3185.20    670.08 o
 -14  12  11    11203.52    12183.53   1062.88 o
 -12  12  11    31436.42    32042.23   1588.99 o
 -10  12  11     4944.04     5478.22    617.15 o
  -8  12  11     9361.62     9945.43    778.33 o
  -6  12  11    38491.37    41390.34   2282.55 o
  -4  12  11    15663.51    16057.81   1193.85 o
  -2  12  11     8728.00     9465.59   1395.47 o
   0  12  11    26438.79    25648.64   1617.47 o
   2  12  11    12512.25    13596.24   2641.74 o
   4  12  11     2627.45     2644.20    643.99 o
   6  12  11    32464.11    35420.93   2094.17 o
   8  12  11    14594.86    15671.42   2611.02 o
  10  12  11       43.28     -130.01    548.99 o
  12  12  11    14322.41    16249.63   1422.55 o
 -15  13  11        5.76     -376.69    464.38 o
 -13  13  11       34.05      256.14    447.84 o
 -11  13  11     2238.28     2537.88    553.24 o
  -9  13  11      606.67      826.91    450.25 o
  -7  13  11      640.58      814.21    539.81 o
  -5  13  11     1326.26      946.23    544.80 o
  -3  13  11      500.93      359.51    502.34 o
  -1  13  11       88.62      -44.23    468.52 o
   1  13  11     1307.63     1596.90    724.06 o
   3  13  11     3258.79     3142.84   1382.30 o
   5  13  11      626.64      394.94    789.89 o
   7  13  11     4232.74     5174.92    852.49 o
   9  13  11       24.12     -746.41    610.70 o
 -12  14  11    18973.58    18345.10   1526.06 o
 -10  14  11     7955.53     9561.60    919.41 o
  -8  14  11     6642.51     5715.11   1035.63 o
  -6  14  11    28626.96    30335.02   1948.67 o
  -4  14  11    10312.52     8791.23   2891.87 o
  -2  14  11     5261.32     4028.83    775.67 o
   0  14  11    36494.97    37201.44   5344.91 o
   2  14  11    11327.99    12937.89   1227.65 o
   4  14  11     2324.88     1379.92    678.51 o
   6  14  11    22034.21    23336.79   2387.22 o
  -3  15  11      414.03      -80.77    642.11 o
 -28   0  12       10.81       99.27    539.81 o
 -26   0  12    17401.77    20370.32   2106.37 o
 -24   0  12    22201.75    22167.79   1485.54 o
 -22   0  12       76.70      430.40    386.94 o
 -20   0  12    20623.20     9338.23   1140.95 o
 -18   0  12    49504.67    46711.61   2926.97 o
 -16   0  12     4808.32     4897.88    934.89 o
 -14   0  12    45155.40    39687.76   2422.32 o
 -12   0  12    46128.86    41320.72   3655.49 o
 -10   0  12     2355.29     2959.93    235.00 o
  -8   0  12    63398.52    67852.18   2421.92 o
  -6   0  12   185984.28   192662.39  11541.14 o
   0   0  12    76069.84    60684.41   4313.66 o
   2   0  12    32239.39    31927.13   1228.52 o
   4   0  12    10963.22     8305.81    495.63 o
   6   0  12    98081.18   108837.46   3060.13 o
   8   0  12    25618.26    27875.39   1308.59 o
  10   0  12      569.19      940.04    341.05 o
  12   0  12    35072.55    39593.16   2111.15 o
  14   0  12     6622.67     6494.63   1149.73 o
  16   0  12     6903.87    10452.85   1456.90 o
  18   0  12    23797.92    16912.37   1965.94 o
  20   0  12    15498.39    20229.90   2273.12 o
 -27   1  12      627.75      299.65    358.91 o
 -25   1  12      108.41      -33.56    314.68 o
 -23   1  12       80.41       62.84    271.38 o
 -21   1  12       69.98      142.77    242.53 o
 -19   1  12      235.61      153.49    223.43 o
 -17   1  12      321.18      511.90    193.82 o
 -15   1  12      301.02      148.25    135.13 o
 -13   1  12      344.47      338.24    122.22 o
 -11   1  12     4652.97     6117.94    261.29 o
  -9   1  12     2573.18     2334.74    134.20 o
  -7   1  12      215.81      318.68    129.68 o
  -5   1  12     1844.80     1385.17    150.76 o
  -3   1  12     3917.42     2977.71    249.91 o
  -1   1  12    24997.64    21778.27   1383.05 o
   1   1  12       45.79      192.87     90.29 o
   3   1  12       35.22      -21.61     73.80 o
   5   1  12     3703.19     3486.04    197.36 o
   7   1  12     1920.34     3720.68    192.35 o
   9   1  12     2150.47     1808.18    413.40 o
  11   1  12      811.22      437.36    215.59 o
  13   1  12     1542.68     1355.07    375.71 o
  15   1  12     1349.70     1174.05    537.06 o
  17   1  12      433.86      977.85    595.38 o
  19   1  12      561.14     -343.90    603.91 o
  21   1  12      144.47     -746.01    639.71 o
 -28   2  12       62.96      -58.29    351.81 o
 -26   2  12    23501.03    25144.22   1190.56 o
 -24   2  12    16709.93    17505.53    911.51 o
 -22   2  12      173.71      351.17    256.95 o
 -20   2  12    24162.26    23391.79   1166.68 o
 -18   2  12    33939.15    35097.03   1309.33 o
 -16   2  12      650.08      523.99    148.20 o
 -14   2  12    29031.75    29155.85    940.78 o
 -12   2  12    78940.05    76097.35   1969.27 o
 -10   2  12      605.47      297.64     95.60 o
  -8   2  12   102264.04    95449.66   2936.45 o
  -6   2  12   100662.63    97034.21   3453.94 o
  -4   2  12    12895.19    13902.40    793.01 o
  -2   2  12    65400.56    65942.28   2384.22 o
   0   2  12   145508.67   142838.91   3556.93 o
   2   2  12    23172.31    21625.24    703.92 o
   4   2  12    16524.36    17179.36    746.79 o
   6   2  12   124459.57   119456.69   3072.99 o
   8   2  12    14317.03    15007.49    442.98 o
  10   2  12     9460.47     8883.59    516.91 o
  12   2  12    19499.25    21275.34   1102.03 o
  14   2  12    12631.17    12450.91   1010.56 o
  16   2  12     4612.77     4257.57   1250.66 o
  18   2  12    18394.25    16553.24   4124.97 o
  20   2  12     8534.66     8038.56   1098.45 o
 -27   3  12     1009.79      702.10    400.10 o
 -25   3  12     5667.67     5441.49    562.45 o
 -23   3  12      711.57      686.78    302.51 o
 -21   3  12      519.23      609.13    256.67 o
 -19   3  12     2784.21     2551.09    341.06 o
 -17   3  12    14172.22    13587.82    649.65 o
 -15   3  12     4886.33     4905.58    255.63 o
 -13   3  12     9375.08     9600.73    342.31 o
 -11   3  12     2056.19     1974.23    163.70 o
  -9   3  12      253.64      149.02     93.14 o
  -7   3  12    38855.88    33871.74   1312.37 o
  -5   3  12     3729.64     3768.21    287.11 o
  -3   3  12       20.77      -72.83    176.79 o
  -1   3  12    14988.23    16240.36   1294.08 o
   1   3  12    26982.86    24696.83    753.44 o
   3   3  12       31.53      147.17     83.09 o
   5   3  12    19092.28    16667.36    520.24 o
   7   3  12     7042.97     6676.64    299.32 o
   9   3  12       73.76       25.77    177.66 o
  11   3  12     1184.90     2294.77    388.48 o
  13   3  12    12028.19    11692.69    802.01 o
  15   3  12        5.03      -23.21    471.16 o
  17   3  12     1698.02     1849.05    650.21 o
  19   3  12     2104.67     2308.79    775.67 o
  21   3  12       66.05      192.29    754.00 o
 -26   4  12    17346.64    18391.04    984.55 o
 -24   4  12    14951.18    14894.83    843.64 o
 -22   4  12      889.04      743.46    288.68 o
 -20   4  12    11857.96    11206.59    646.40 o
 -18   4  12    34915.42    36020.59   1349.90 o
 -16   4  12     2450.26     2838.94    297.95 o
 -14   4  12    23045.80    24377.66    696.66 o
 -12   4  12    17273.23    15403.41    476.12 o
 -10   4  12    10159.19    11180.53    364.19 o
  -8   4  12    30590.38    28966.23    803.28 o
  -6   4  12    85394.54    88708.26   3004.70 o
  -4   4  12     6422.91     5271.36    251.94 o
  -2   4  12    43857.25    44721.87   1168.75 o
   0   4  12   105421.72   106221.61   2487.27 o
   2   4  12    44336.35    44408.96   1122.34 o
   4   4  12    33467.59    33846.99    893.19 o
   6   4  12    83025.60    83523.38   2049.02 o
   8   4  12    10057.02     8647.99    642.01 o
  10   4  12     2673.33     2150.02    374.90 o
  12   4  12    28494.75    27374.91   1336.96 o
  14   4  12    10061.08    12721.74    880.73 o
  16   4  12     3921.97     3863.19    750.23 o
  18   4  12    10424.31     9918.29   3418.46 o
  20   4  12     2872.79     1525.10    797.45 o
 -27   5  12      767.91      357.24    405.63 o
 -25   5  12    13146.09    12444.86    803.48 o
 -23   5  12     7006.43     7924.79    605.35 o
 -21   5  12     2632.09     2660.01    403.04 o
 -19   5  12    26342.10    23977.82   2885.84 o
 -17   5  12    23733.86    23775.37    975.91 o
 -15   5  12    25885.37    27194.42   1035.04 o
 -13   5  12    25835.33    26301.08    985.08 o
 -11   5  12     3777.29     3256.08    201.45 o
  -9   5  12     1553.95     1172.15    155.57 o
  -7   5  12    43726.69    45360.95   1325.36 o
  -5   5  12     7815.96     8706.65    299.88 o
  -3   5  12     2865.49     2725.24    165.43 o
  -1   5  12    39393.80    37680.70   1025.77 o
   1   5  12    22395.78    20689.58    637.35 o
   3   5  12     5283.62     5843.57    246.75 o
   5   5  12     6708.85     6331.55    312.17 o
   7   5  12    24535.43    23570.19    989.36 o
   9   5  12      902.40      832.16    313.75 o
  11   5  12    11069.00     8802.50    684.78 o
  13   5  12    23377.18    24664.36   1421.71 o
  15   5  12      344.06      113.23    505.53 o
  17   5  12     4890.24     4864.93    864.91 o
  19   5  12     3935.05     4183.36    905.60 o
 -26   6  12    11005.43    10767.78    797.71 o
 -24   6  12     9289.92     9474.02    699.92 o
 -22   6  12      978.17      837.81    326.52 o
 -20   6  12     8428.71     8887.29    601.12 o
 -18   6  12    11816.86    12130.91    657.81 o
 -16   6  12     1585.85     1483.41    277.34 o
 -14   6  12     6439.33     5726.51    402.24 o
 -12   6  12    34759.32    35791.19   1138.24 o
 -10   6  12      111.15     -101.02    133.22 o
  -8   6  12    12621.11    14788.61    511.95 o
  -6   6  12    27620.60    25813.13    757.89 o
  -4   6  12      152.00       -7.65    115.10 o
  -2   6  12    30025.82    28115.13    813.63 o
   0   6  12    23176.83    23621.29   1014.20 o
   2   6  12    10146.31    10359.64    714.50 o
   4   6  12     2044.39     2105.67    197.36 o
   6   6  12    26074.60    26321.02   1191.68 o
   8   6  12    15569.03    15602.22    989.39 o
  10   6  12      768.18      933.17    343.17 o
  12   6  12    17523.16    18187.90   1057.98 o
  14   6  12     8691.48     9193.18    961.03 o
  16   6  12      509.78      332.94    662.63 o
  18   6  12     6523.59     6762.02   1003.31 o
 -25   7  12    12763.37    12779.35    858.35 o
 -23   7  12     2089.51     2065.75    445.91 o
 -21   7  12     3814.97     3364.71    674.88 o
 -19   7  12    17924.38    16594.62   1499.87 o
 -17   7  12    13870.49    14722.32    734.11 o
 -15   7  12     2607.03     2398.93    319.51 o
 -13   7  12    49459.75    50058.16   2524.70 o
 -11   7  12    12593.95    13861.09    754.37 o
  -9   7  12     7453.90     6809.26    453.51 o
  -7   7  12    42547.13    44569.70   1153.40 o
  -5   7  12    26750.44    29618.39    814.47 o
  -3   7  12     3692.08     3478.32    241.41 o
  -1   7  12    56894.78    58559.24   1582.08 o
   1   7  12    41708.95    41618.32   1662.40 o
   3   7  12     1975.97     1808.74    376.13 o
   5   7  12    22279.90    22367.35   1065.30 o
   7   7  12    26309.76    24075.87   1159.03 o
   9   7  12       53.41      -86.13    288.44 o
  11   7  12    12611.56    12795.53   1029.29 o
  13   7  12    25898.24    25688.87   1660.01 o
  15   7  12     1486.63     2083.17    659.86 o
  17   7  12     5892.65     6312.59    960.96 o
 -24   8  12     5248.04     3982.97    540.33 o
 -22   8  12       89.02      -67.94    323.89 o
 -20   8  12     4022.78     4012.91    469.95 o
 -18   8  12     8476.98     8909.68    600.94 o
 -16   8  12      799.86      243.19    267.17 o
 -14   8  12     7830.92     7875.63    509.81 o
 -12   8  12     7601.00     8244.90    623.54 o
 -10   8  12     1287.40      953.43    323.47 o
  -8   8  12    15979.18    17825.20   1117.09 o
  -6   8  12     4151.40     3194.53    376.52 o
  -4   8  12     2085.67     2234.62    400.52 o
  -2   8  12    14958.68    16257.79   2312.62 o
   0   8  12    13446.75    12636.52    870.91 o
   2   8  12      217.85      120.46    311.97 o
   4   8  12     2621.91     1901.41    427.28 o
   6   8  12     9273.19     9887.91    682.42 o
   8   8  12     6411.36     5746.48    558.64 o
  10   8  12     1019.22     1241.47    421.99 o
  12   8  12     5540.77     4358.56    744.64 o
  14   8  12     4591.68     3422.11   1263.82 o
  16   8  12       11.56       47.06   1180.44 o
 -23   9  12     2146.41     1406.66    449.22 o
 -21   9  12     3575.46     3639.41    500.72 o
 -19   9  12    20021.38    20755.55   1003.23 o
 -17   9  12    19664.38    20899.91   1123.22 o
 -15   9  12     5615.23     6195.94    500.13 o
 -13   9  12    26915.93    26939.48   1579.40 o
 -11   9  12    16189.78    18374.60    979.42 o
  -9   9  12      168.80     -107.16    309.86 o
  -7   9  12    77498.89    83107.75   3887.19 o
  -5   9  12    43602.45    38894.55   3216.60 o
  -3   9  12     2501.36     2268.70    447.06 o
  -1   9  12    46183.15    29252.18   2378.44 o
   1   9  12    50057.19    51653.22   3093.73 o
   3   9  12     1360.68     1839.45    522.20 o
   5   9  12    36848.32    29002.29   4379.49 o
   7   9  12    17926.28    18736.92   1034.83 o
   9   9  12      328.16      -30.34    338.92 o
  11   9  12    15412.89    15601.21   1247.16 o
  13   9  12    15005.72    17583.02   1394.31 o
  15   9  12      128.69     -408.13    569.81 o
 -22  10  12      142.98      -83.55    409.78 o
 -20  10  12     2685.57     3054.38    495.95 o
 -18  10  12      753.37      554.79    371.89 o
 -16  10  12      217.73      -19.65    276.75 o
 -14  10  12      384.77      524.28    367.06 o
 -12  10  12      111.34      363.99    325.73 o
 -10  10  12      589.86      831.54    347.27 o
  -8  10  12      177.69      344.71    285.56 o
  -6  10  12      124.44      -22.55    338.18 o
  -4  10  12      144.55      -14.12    354.86 o
  -2  10  12      189.80       39.49    347.53 o
   0  10  12    10015.88     9379.47    877.65 o
   2  10  12      181.78     -410.24    346.67 o
   4  10  12     5913.71     4887.28   1031.24 o
   6  10  12     1020.87     1196.46    487.14 o
   8  10  12      640.46      185.26    372.99 o
  10  10  12       50.41     -395.51    480.21 o
  12  10  12     2440.45     2071.38    687.52 o
  14  10  12      256.38      218.21    657.74 o
 -19  11  12    29646.39    30938.46   1998.98 o
 -17  11  12     7343.12     7750.84    640.24 o
 -15  11  12     4603.17     4941.06    628.78 o
 -13  11  12    21735.99    22478.64   1227.63 o
 -11  11  12    14350.24    15115.79    945.75 o
  -9  11  12     4016.10     3519.16    500.16 o
  -7  11  12    49399.07    48847.90   2070.19 o
  -5  11  12    29330.68    18421.94   1878.18 o
  -3  11  12      386.26      139.37    402.68 o
  -1  11  12    36570.84    34621.75   1928.13 o
   1  11  12    33287.30    37107.17   3010.35 o
   3  11  12      139.84       88.38    442.13 o
   5  11  12    28112.58    29984.35   1800.51 o
   7  11  12    25842.18    25723.12   1665.94 o
   9  11  12      102.29     -461.35    491.01 o
  11  11  12    12346.33    12976.41   1218.51 o
  13  11  12    16051.63    16373.18   1463.62 o
 -18  12  12       59.74      318.02    390.28 o
 -16  12  12       12.26     -108.01    446.88 o
 -14  12  12      468.55       64.45    423.88 o
 -12  12  12      877.95      764.79    734.08 o
 -10  12  12      101.12      -39.47    360.08 o
  -8  12  12        3.69     -132.86    352.09 o
  -6  12  12     1507.57     1371.27    511.29 o
  -4  12  12      169.25      126.02    415.24 o
  -2  12  12      365.64      481.78    468.52 o
   0  12  12      301.55      780.44    487.14 o
   2  12  12      236.75     -122.87    675.79 o
   4  12  12      786.50      665.78    527.32 o
   6  12  12      152.45      132.99    505.76 o
   8  12  12      199.74      242.83    580.03 o
  10  12  12       28.80       25.15    594.24 o
 -15  13  12     2080.01     1493.77    568.23 o
 -13  13  12    22452.67    22194.73   1315.73 o
 -11  13  12     7892.52     6882.02    742.25 o
  -9  13  12     1800.19     1584.32    623.67 o
  -7  13  12    32340.47    33832.18   2046.58 o
  -5  13  12    17444.19    19824.95   1423.32 o
  -3  13  12     1280.13      597.01    526.52 o
  -1  13  12    22372.05    15997.18   3554.49 o
   1  13  12    27289.60    21001.20   4476.03 o
   3  13  12        1.67     -542.58    486.90 o
   5  13  12    24058.98    24477.74   2501.31 o
   7  13  12    18572.09    20019.22   1568.78 o
 -10  14  12      584.78      -23.42    616.91 o
  -8  14  12     1186.80     1343.75    741.62 o
  -6  14  12     2411.02     4293.89    815.64 o
  -4  14  12     1774.73      958.94    617.47 o
  -2  14  12      771.80      901.84    622.56 o
   0  14  12     3125.82     2021.00    934.70 o
   2  14  12     1720.28     1146.47    886.43 o
   4  14  12      165.12      206.62    650.21 o
 -27   1  13     9988.12    10291.61    753.62 o
 -25   1  13    24634.04    27492.38   1239.83 o
 -23   1  13     2529.98     2139.11    380.83 o
 -21   1  13    13425.88    14095.27    742.74 o
 -19   1  13    24275.67    26674.88   1651.89 o
 -17   1  13     9489.03     8279.81    729.67 o
 -15   1  13    12980.93    14310.98    517.23 o
 -13   1  13    74886.42    76739.89   2191.53 o
 -11   1  13     9858.58    10455.37    361.37 o
  -9   1  13    24666.36    23923.40    716.28 o
  -7   1  13   128821.30   130862.02   4605.87 o
  -5   1  13    61065.82    58454.63   2531.33 o
  -3   1  13    37697.74    36733.68   1675.47 o
  -1   1  13    84363.12    87321.77   3841.24 o
   1   1  13    39518.69    39265.04   1048.81 o
   3   1  13     5488.89     6519.41    252.51 o
   5   1  13   112475.41   106915.70   2756.20 o
   7   1  13    26309.32    24658.40    717.81 o
   9   1  13     1131.12      690.61    213.24 o
  11   1  13    37449.34    37289.69   1639.10 o
  13   1  13    32285.34    29118.10   4655.95 o
  15   1  13      666.28      392.08    474.72 o
  17   1  13    14315.55    16115.68   1342.72 o
  19   1  13    13720.41    15561.02   1408.38 o
 -28   2  13       71.66      -93.74    369.61 o
 -26   2  13     2288.67     1744.17    431.79 o
 -24   2  13      288.98        4.09    301.74 o
 -22   2  13      915.80      597.69    289.48 o
 -20   2  13     1366.83     1606.43    453.51 o
 -18   2  13     3222.26     2096.77    302.41 o
 -16   2  13      247.93      381.87    188.15 o
 -14   2  13     1162.52     1263.60    199.55 o
 -12   2  13       75.61        1.35    104.26 o
 -10   2  13     4407.77     4858.16    210.46 o
  -8   2  13    21079.19    23340.99   1141.89 o
  -6   2  13    10726.26    10824.95    506.26 o
  -4   2  13      794.24      457.65    191.19 o
  -2   2  13     2978.90     2895.93    225.41 o
   0   2  13     4345.09     4791.25    260.36 o
   2   2  13      101.51      -33.74     97.55 o
   4   2  13     9285.24     9882.46    431.75 o
   6   2  13     8486.04     5444.01    283.81 o
   8   2  13     1802.95     1851.89    256.80 o
  10   2  13      867.52       55.05    255.38 o
  12   2  13     6012.28     6065.99    735.38 o
  14   2  13       24.65     -625.07    421.46 o
  16   2  13      172.38     -410.60    502.22 o
  18   2  13     3104.09     1919.24   1149.73 o
  20   2  13     1564.51     1900.12    842.55 o
 -27   3  13     9853.20     9326.29    728.57 o
 -25   3  13    24636.35    25652.65   1183.61 o
 -23   3  13     1658.39     1652.30    360.72 o
 -21   3  13    12166.46    11937.14    681.49 o
 -19   3  13    38506.08    38727.46   1435.27 o
 -17   3  13     3303.28     3209.05    327.47 o
 -15   3  13    29288.98    25290.08    860.91 o
 -13   3  13    15509.27    16530.91    549.73 o
 -11   3  13     6028.75     6325.23    422.59 o
  -9   3  13    14756.03    15927.69    603.32 o
  -7   3  13   111833.54   113772.34   4976.88 o
  -5   3  13    18810.82    15452.61   1024.65 o
  -3   3  13     9567.75    10068.11    498.88 o
  -1   3  13    63294.61    62037.68   1750.88 o
   1   3  13    28459.55    30051.43    845.06 o
   3   3  13    13475.44    11828.22    395.70 o
   5   3  13    65372.17    71737.22   1638.66 o
   7   3  13    39810.16    41685.95   1717.58 o
   9   3  13     6131.78     8215.48   1063.13 o
  11   3  13    55123.87    61470.43   2476.87 o
  13   3  13    12296.83    11233.96   1421.80 o
  15   3  13      436.64     1226.03    555.95 o
  17   3  13    10540.42    10432.76   2163.41 o
  19   3  13     9316.03     9373.45   1166.52 o
 -26   4  13     7751.34     8277.90    682.80 o
 -24   4  13     5549.07     6254.54    565.94 o
 -22   4  13       31.34     -160.94    247.12 o
 -20   4  13     6805.95     6369.40    489.70 o
 -18   4  13    29379.79    27384.46   1086.59 o
 -16   4  13      134.12       -0.23    185.84 o
 -14   4  13    35583.24    35346.75   1448.76 o
 -12   4  13    20221.85    20574.26    641.02 o
 -10   4  13     9756.68    10549.17    378.46 o
  -8   4  13    22667.25    25066.85    783.95 o
  -6   4  13     2058.15     1880.62    337.77 o
  -4   4  13        4.12     -119.00    115.76 o
  -2   4  13    31813.22    32117.12   1076.61 o
   0   4  13    11039.51    10896.05    350.79 o
   2   4  13     4121.39     4656.76    403.14 o
   4   4  13     7016.84     7881.52    296.06 o
   6   4  13    17961.25    20873.01    829.48 o
   8   4  13       95.82      -35.32    226.39 o
  10   4  13      425.64      361.93    281.67 o
  12   4  13    10452.83     9844.63    927.77 o
  14   4  13     3707.72     3746.36    689.44 o
  16   4  13     1333.66     1834.17    724.06 o
  18   4  13     3825.88     2457.95    785.03 o
 -25   5  13    10411.03     9997.45    722.36 o
 -23   5  13     2538.34     1614.88    390.74 o
 -21   5  13     8534.92     6929.94    748.15 o
 -19   5  13    22878.87    22288.13    964.88 o
 -17   5  13     5030.89     5040.84    403.26 o
 -15   5  13     7456.11     6966.25    442.17 o
 -13   5  13    43279.71    43433.57   1491.26 o
 -11   5  13     1048.14      735.76    139.36 o
  -9   5  13     8064.41     8166.57    408.20 o
  -7   5  13    56012.45    53666.98   1405.58 o
  -5   5  13    18891.44    20016.75    633.08 o
  -3   5  13    19556.63    19069.14    640.11 o
  -1   5  13    20376.31    19337.49    587.12 o
   1   5  13    20646.45    19450.13    609.25 o
   3   5  13     5330.58     5350.90    256.26 o
   5   5  13    41127.90    24190.80   1339.79 o
   7   5  13     7296.04     8280.77    595.54 o
   9   5  13       93.99       92.43    272.46 o
  11   5  13    24844.57    24475.16   2264.34 o
  13   5  13    24570.49    27762.12   3163.94 o
  15   5  13       49.10     -831.10    467.04 o
  17   5  13     6237.27     8203.52   1066.35 o
  19   5  13     6578.16     6516.32   1078.50 o
 -26   6  13    13816.73    14325.09    910.61 o
 -24   6  13     6104.00     6013.86    794.27 o
 -22   6  13       43.31       -7.70    285.91 o
 -20   6  13    10920.02     9994.86    630.34 o
 -18   6  13    14403.26    13240.78    788.36 o
 -16   6  13     2099.40     1667.04    395.38 o
 -14   6  13    24770.93    24736.24   1635.42 o
 -12   6  13    27847.32    29826.95   1088.89 o
 -10   6  13       48.16     -192.74    160.77 o
  -8   6  13    11164.33    12318.55    413.71 o
  -6   6  13    19144.63    18172.59    534.32 o
  -4   6  13        8.28     -197.94    116.33 o
  -2   6  13    63115.99    65566.34   1720.24 o
   0   6  13    43643.51    43837.78   1216.18 o
   2   6  13     2644.11     2646.79    268.88 o
   4   6  13    11351.91    11476.36    657.33 o
   6   6  13    21288.79    23190.11   1101.46 o
   8   6  13     6493.68     6013.32    565.07 o
  10   6  13     7119.36     7922.12    658.25 o
  12   6  13    30870.12    30512.23   2053.71 o
  14   6  13     4204.75     4328.95    737.80 o
  16   6  13     4576.35     4388.23    810.42 o
  18   6  13    13391.97    16138.34   2698.78 o
 -25   7  13     5466.93     4544.00    574.50 o
 -23   7  13      860.51      238.91    344.17 o
 -21   7  13     2180.33     2636.69    414.05 o
 -19   7  13    12778.06    11273.49   1705.09 o
 -17   7  13     2489.38     2373.16    335.53 o
 -15   7  13     7782.46     7174.14    476.67 o
 -13   7  13    22327.19    20272.87    851.27 o
 -11   7  13     5636.38     5008.23    449.85 o
  -9   7  13    11200.48     9578.84    504.99 o
  -7   7  13    16489.87    17971.63    736.48 o
  -5   7  13      174.29      -46.55    276.46 o
  -3   7  13     1232.80     1327.08    252.76 o
  -1   7  13    18803.62    18106.38   1009.41 o
   1   7  13    11131.01     8951.66    686.79 o
   3   7  13    10006.80     9588.66    609.68 o
   5   7  13    12040.40    13160.37    767.50 o
   7   7  13     3467.34     3853.42    715.87 o
   9   7  13      126.60      173.49    308.53 o
  11   7  13    10793.67    11000.07   1206.77 o
  13   7  13     9925.78    11169.67   1535.89 o
  15   7  13      508.72     -336.92    627.52 o
  17   7  13     6848.05     6161.04   1351.59 o
 -24   8  13     4447.30     3767.55    551.68 o
 -22   8  13      171.93       30.58    333.74 o
 -20   8  13    11747.11    10950.98    710.51 o
 -18   8  13    13797.46    13465.05   1037.50 o
 -16   8  13      653.71      805.84    271.24 o
 -14   8  13    20528.90    21724.54    969.09 o
 -12   8  13    29959.71    30634.98   1374.84 o
 -10   8  13        9.98     -432.84    216.42 o
  -8   8  13    29838.14    29095.62   1292.96 o
  -6   8  13    35926.12    40615.60   1677.89 o
  -4   8  13       51.65     -456.38    386.17 o
  -2   8  13    53993.27    49681.11   4471.64 o
   0   8  13    46867.30    45825.81   2274.51 o
   2   8  13     6837.70     6935.01    824.99 o
   4   8  13    36175.76    32258.94   1433.49 o
   6   8  13    39863.25    39789.63   2140.62 o
   8   8  13      130.72     -245.11    297.74 o
  10   8  13    10683.38    10316.65   1123.40 o
  12   8  13    19162.66    18999.85   1414.30 o
  14   8  13     3246.20     3050.99    741.43 o
  16   8  13     3318.80     2831.47   1184.83 o
 -23   9  13      910.83      913.36    436.12 o
 -21   9  13     1563.13     1318.51    405.67 o
 -19   9  13     2998.08     3738.26    469.13 o
 -17   9  13        9.31     -111.88    269.87 o
 -15   9  13     1144.04     1122.14    313.39 o
 -13   9  13     5925.71     6154.42    576.94 o
 -11   9  13     1520.31     1118.53    339.31 o
  -9   9  13      471.36      514.60    315.75 o
  -7   9  13     3516.93     4136.72    512.32 o
  -5   9  13      568.80      526.44    345.68 o
  -3   9  13     5365.48     3659.81    789.89 o
  -1   9  13     3685.37     3840.55    824.99 o
   1   9  13       45.13     -215.83    299.37 o
   3   9  13      277.21       84.46    373.10 o
   5   9  13     4268.51     5098.84    531.39 o
   7   9  13      850.77      571.66    640.69 o
   9   9  13     1380.03      629.16    618.75 o
  11   9  13     2913.16     2931.92    833.77 o
  13   9  13     2737.18     4018.27    797.01 o
  15   9  13      113.81      391.29    667.14 o
 -20  10  13    22866.05    23402.19   1171.90 o
 -18  10  13    18574.87    19223.08    977.47 o
 -16  10  13     1004.03      791.55    330.48 o
 -14  10  13    20716.84    22297.71   1188.35 o
 -12  10  13    23792.56    24224.15   1230.66 o
 -10  10  13      265.24     -125.50    311.27 o
  -8  10  13    48292.77    47571.87   1997.96 o
  -6  10  13    36101.04    38183.00   2167.80 o
  -4  10  13     1141.51      895.08    429.67 o
  -2  10  13    22717.45    24446.73   1628.05 o
   0  10  13    50883.13    51906.18   2641.55 o
   2  10  13      381.90      362.10    418.59 o
   4  10  13    25347.16    26120.42   2180.97 o
   6  10  13    29955.82    27211.25   1873.79 o
   8  10  13     3878.82     2989.31    666.08 o
  10  10  13     7599.19     7699.57    920.69 o
  12  10  13    15046.82    13366.82   2843.60 o
 -19  11  13        0.24       39.41    374.01 o
 -17  11  13      140.64     -247.51    335.94 o
 -15  11  13      130.32      -94.50    389.12 o
 -13  11  13       17.72     -199.23    372.79 o
 -11  11  13      209.53      -86.52    309.94 o
  -9  11  13       11.43     -100.11    320.73 o
  -7  11  13      126.56      547.95    418.59 o
  -5  11  13        3.99      218.58    385.90 o
  -3  11  13      502.94      249.89    399.38 o
  -1  11  13       44.96      471.84    410.82 o
   1  11  13        7.29     -544.14    605.58 o
   3  11  13      305.93     -158.17    417.21 o
   5  11  13      365.59      480.14    483.59 o
   7  11  13        2.26      412.29    529.08 o
   9  11  13      101.26     -260.06    528.41 o
  11  11  13       16.89      474.97    628.55 o
 -16  12  13      587.82      437.22    485.86 o
 -14  12  13    18041.49    18265.17   1350.54 o
 -12  12  13     8961.04     7828.91    752.96 o
 -10  12  13        2.88     -241.16    348.10 o
  -8  12  13    24123.96    26030.56   1656.43 o
  -6  12  13    24809.03    26840.88   1681.14 o
  -4  12  13      408.42     -154.47    427.94 o
  -2  12  13    12076.93    12313.46   1056.46 o
   0  12  13    25694.47    25868.39   1647.28 o
   2  12  13     2569.79     2001.05    895.21 o
   4  12  13    17518.59    14685.92   1227.65 o
   6  12  13    27658.69    28833.58   1860.05 o
   8  12  13     3158.18     4313.99    828.47 o
 -13  13  13     2723.94     2621.46    594.43 o
 -11  13  13      642.43      370.59    469.13 o
  -9  13  13       28.10     -156.19    526.59 o
  -7  13  13     2230.38     1299.20    598.27 o
  -5  13  13     1329.25      987.29    559.56 o
  -3  13  13     1393.40     1452.97    600.44 o
  -1  13  13      485.01      672.34    583.26 o
   1  13  13     1754.02      889.10    610.70 o
   3  13  13      372.42      207.93    591.47 o
   5  13  13     3422.47     2422.32   1088.29 o
  -8  14  13    16620.51    16475.02   2132.70 o
  -6  14  13    15176.14    15998.71   1366.04 o
  -4  14  13      183.76     -232.56   1000.52 o
  -2  14  13    16759.49    16483.88   1391.98 o
   0  14  13    17608.63    15925.86   1387.76 o
 -28   0  14     3115.32     3836.34    781.95 o
 -26   0  14    21650.63    22628.63   1575.98 o
 -24   0  14     5629.73     4802.87   1781.64 o
 -22   0  14    15461.36    15452.76   1157.10 o
 -20   0  14    51869.16    40176.06   3795.85 o
 -18   0  14    15946.87    18980.35   1369.14 o
 -16   0  14     6201.64     6827.88    596.92 o
 -14   0  14    28621.85    31024.51   1273.13 o
 -12   0  14    39303.62    35108.88   1362.70 o
 -10   0  14     1689.44     2124.22    198.73 o
  -8   0  14   132889.95   127259.68   7688.24 o
  -6   0  14    58167.93    63015.49   3861.67 o
  -2   0  14    46396.67    43724.37   1970.33 o
   0   0  14    24785.94    22666.82   1143.98 o
   2   0  14     2808.33     2009.24    315.96 o
   4   0  14    66821.88    72130.66   2678.41 o
   6   0  14    78852.21    85688.89   3958.21 o
   8   0  14      691.75      623.13    465.16 o
  10   0  14    38367.24    25039.44   2132.70 o
  12   0  14    34549.02    30454.56   2589.08 o
  14   0  14       18.70     -149.20    658.24 o
  16   0  14    12236.29    11865.87   1641.21 o
  18   0  14    18046.18    10566.94   1614.88 o
 -27   1  14      119.84      -96.75    369.38 o
 -25   1  14       87.07     -230.62    329.43 o
 -23   1  14       38.34      -89.93    284.48 o
 -21   1  14      238.55      559.10    276.69 o
 -19   1  14      137.08      -26.49    219.15 o
 -17   1  14     1888.09     2458.04    296.63 o
 -15   1  14      335.02      391.78    151.23 o
 -13   1  14     1709.30     1715.53    169.07 o
 -11   1  14       26.33        2.23     92.16 o
  -9   1  14     4798.95     5851.56    277.81 o
  -7   1  14      838.00      433.94    137.35 o
  -5   1  14     1925.84     2064.98    235.98 o
  -3   1  14      141.55      117.08    153.66 o
  -1   1  14     3316.80     2781.10    199.07 o
   1   1  14     2378.81     2573.80    164.65 o
   3   1  14     1519.87     1435.81    160.94 o
   5   1  14     1561.96     2585.35    218.87 o
   7   1  14       38.60      -31.96    191.05 o
   9   1  14      703.89     2021.60    491.49 o
  11   1  14     4697.87     3542.49    622.56 o
  13   1  14       27.88      -29.97    456.11 o
  15   1  14       59.74      479.48    528.41 o
  17   1  14      109.35      313.34    612.89 o
  19   1  14      947.66      415.76    691.77 o
 -26   2  14    22293.18    22432.08   1117.89 o
 -24   2  14     2522.25     2175.39    518.11 o
 -22   2  14     8786.11     8841.80    912.08 o
 -20   2  14    39452.19    37419.55   1922.74 o
 -18   2  14    26126.39    28436.69   1109.94 o
 -16   2  14    14562.86    14848.10    664.84 o
 -14   2  14    40600.70    39868.45   1115.82 o
 -12   2  14    16928.31    17065.70    981.28 o
 -10   2  14     1548.61     1408.04    139.41 o
  -8   2  14    49150.37    50903.11   2299.25 o
  -6   2  14    35649.65    34091.79   1397.22 o
  -4   2  14       77.26      -82.89    184.31 o
  -2   2  14    44515.34    42734.27   2150.25 o
   0   2  14    50244.71    48410.34   1266.58 o
   2   2  14     4198.13     3726.64    293.87 o
   4   2  14    74006.85    72819.53   1762.41 o
   6   2  14    30047.54    29831.70   1284.68 o
   8   2  14      236.15     -421.27    296.14 o
  10   2  14    36802.52    33035.81   1852.47 o
  12   2  14    38107.05    40788.25   3278.03 o
  14   2  14      293.22      547.94    500.85 o
  16   2  14    14643.66    15447.23   1320.29 o
  18   2  14    13738.43    11659.53   3773.91 o
 -27   3  14     1679.23     1259.49    449.76 o
 -25   3  14     3179.12     3518.07    488.04 o
 -23   3  14       15.01       35.27    282.38 o
 -21   3  14     2572.35     1615.78    335.51 o
 -19   3  14     7151.82     6689.57    524.45 o
 -17   3  14     1357.71     1426.32    263.26 o
 -15   3  14     7377.95     7762.10    440.75 o
 -13   3  14    30958.29    31609.33    911.38 o
 -11   3  14     2155.36     2958.35    188.08 o
  -9   3  14     3861.69     3925.86    367.37 o
  -7   3  14     8524.95     9548.28    507.22 o
  -5   3  14     1530.88     1259.51    164.12 o
  -3   3  14    20848.11    22193.18   1146.66 o
  -1   3  14    10820.84     8911.93    408.42 o
   1   3  14       82.16     -119.30    103.66 o
   3   3  14    11947.56    11081.08    431.83 o
   5   3  14     5804.07     7199.95    440.59 o
   7   3  14       46.88     -192.72    225.14 o
   9   3  14     2595.29     3130.86    785.50 o
  11   3  14     4416.63     4257.23   1009.30 o
  13   3  14     2763.56     2342.09    592.45 o
  15   3  14      238.90      100.82    548.53 o
  17   3  14     3185.07     2899.22    772.17 o
  19   3  14     2191.63     1464.68    807.24 o
 -26   4  14    13324.78    14439.69    977.29 o
 -24   4  14     3108.14     3361.36    455.12 o
 -22   4  14     5143.07     5098.39    480.45 o
 -20   4  14    25424.97    24711.60   1044.38 o
 -18   4  14    16450.84    14710.76    705.58 o
 -16   4  14     4716.25     4458.77    548.52 o
 -14   4  14    68211.48    65988.11   1930.77 o
 -12   4  14    17843.44    16286.77    813.83 o
 -10   4  14       89.20      109.74    108.63 o
  -8   4  14    28939.87    29748.71   1486.31 o
  -6   4  14    27024.40    30550.58   1246.13 o
  -4   4  14     7520.52     6962.27    710.90 o
  -2   4  14    54460.67    59142.87   2169.21 o
   0   4  14    29163.95    26776.62    771.56 o
   2   4  14     4871.02     5673.35    256.39 o
   4   4  14    23046.90    19962.64    805.97 o
   6   4  14    14839.24    14477.83    796.68 o
   8   4  14      348.02     -258.91    322.71 o
  10   4  14    36803.39    39360.79   2150.35 o
  12   4  14    29250.52    32403.05   1914.35 o
  14   4  14      742.18     1439.68    583.49 o
  16   4  14     7525.53     7994.51   1417.41 o
  18   4  14     8455.36     9324.75   1171.15 o
 -25   5  14     7760.02     7477.80    927.29 o
 -23   5  14      247.59      -67.84    305.98 o
 -21   5  14    10894.11    11441.88    677.01 o
 -19   5  14    14587.54    14833.82    740.92 o
 -17   5  14       20.08      -55.90    197.90 o
 -15   5  14    17130.08    15452.87    688.56 o
 -13   5  14    41597.59    36967.32   1662.10 o
 -11   5  14     1569.53     1149.63    176.06 o
  -9   5  14    16176.95    14886.43    554.99 o
  -7   5  14    22691.70    25403.35    729.87 o
  -5   5  14       66.17      110.22    107.40 o
  -3   5  14    10634.59    11332.45    421.89 o
  -1   5  14     8560.41     8775.83    313.08 o
   1   5  14     2419.84     1486.48    181.48 o
   3   5  14    12441.99    11401.97   1118.57 o
   5   5  14    20620.46    19018.83    945.27 o
   7   5  14     6112.90     7007.63    560.66 o
   9   5  14     1652.89     1070.97    465.32 o
  11   5  14    22683.05    24781.95   1598.02 o
  13   5  14     8696.98     8358.77    933.61 o
  15   5  14      864.28      157.12    568.42 o
  17   5  14     7599.75     8029.43   1081.74 o
 -24   6  14     1409.18     1818.06    466.18 o
 -22   6  14     2582.55     1805.45    383.34 o
 -20   6  14    18695.25    20981.88    964.86 o
 -18   6  14     4540.28     4285.86    408.47 o
 -16   6  14     3289.36     3568.41    352.95 o
 -14   6  14    23668.73    24627.36    967.77 o
 -12   6  14    36324.38    36205.77   1283.32 o
 -10   6  14       52.90      -84.20    181.12 o
  -8   6  14    40908.75    40449.71   1427.20 o
  -6   6  14    10340.96     9583.22    507.88 o
  -4   6  14     5023.08     5066.72    294.41 o
  -2   6  14    11582.64    10566.50    494.05 o
   0   6  14    21100.25    21856.14    960.34 o
   2   6  14       72.04      -16.77    208.75 o
   4   6  14    21133.25    24967.24   1142.29 o
   6   6  14     9845.79    11359.15    710.26 o
   8   6  14       27.67      455.10    401.10 o
  10   6  14    19833.58    16796.95   4282.95 o
  12   6  14    13621.55    12887.14   1131.55 o
  14   6  14     1404.53     1144.49    608.09 o
  16   6  14     2477.38     2269.49    741.59 o
 -23   7  14       99.99      390.04    346.46 o
 -21   7  14     9023.07     9615.54    895.37 o
 -19   7  14    15382.91    15295.44   1309.18 o
 -17   7  14      456.19      337.90    253.93 o
 -15   7  14    15502.67    14193.65    692.24 o
 -13   7  14    37297.41    38403.15   1386.46 o
 -11   7  14      357.28      344.95    263.10 o
  -9   7  14     9228.63    10025.49    621.19 o
  -7   7  14    22782.23    23431.40   1027.44 o
  -5   7  14     5453.42     5201.38    493.11 o
  -3   7  14     4073.82     3618.56    342.48 o
  -1   7  14    16273.18    16889.51   1024.58 o
   1   7  14    19896.91    19948.48   1167.10 o
   3   7  14    25839.76    26121.77   1193.81 o
   5   7  14    44673.84    43967.36   2246.82 o
   7   7  14     5257.28     4966.98   1083.90 o
   9   7  14     3834.36     3531.39    625.97 o
  11   7  14    26332.98    26439.46   2290.67 o
  13   7  14     8237.02     8997.47    990.86 o
  15   7  14     1973.26      206.91    688.96 o
 -22   8  14     1716.12     1152.63    395.74 o
 -20   8  14     6849.98     6491.18    624.52 o
 -18   8  14     2453.01     2565.58    407.90 o
 -16   8  14     2395.68     2197.86    343.12 o
 -14   8  14     9445.31     8824.04    547.31 o
 -12   8  14     3078.25     2212.36    391.52 o
 -10   8  14       74.38       -2.18    249.64 o
  -8   8  14     9592.79     9361.79    621.39 o
  -6   8  14     3147.51     3881.97    570.47 o
  -4   8  14      728.53      307.18    491.49 o
  -2   8  14     1070.47      699.76    354.86 o
   0   8  14      513.99      167.86    309.56 o
   2   8  14      389.08        3.59    330.63 o
   4   8  14     8755.89     9166.37    799.63 o
   6   8  14     4837.56     4601.67   1070.74 o
   8   8  14      677.40      653.85    453.03 o
  10   8  14     2505.58     1426.54    573.82 o
  12   8  14     4778.60     3572.62    739.76 o
  14   8  14      389.14       -8.91    598.66 o
 -21   9  14    13136.88    12683.63    805.17 o
 -19   9  14    16386.92    16778.02    885.98 o
 -17   9  14      675.00     1286.23    344.63 o
 -15   9  14    14730.06    15224.91    780.66 o
 -13   9  14    38268.74    35223.82   1910.21 o
 -11   9  14     3330.11     3373.30    450.92 o
  -9   9  14    16170.58    17400.11    944.41 o
  -7   9  14    65342.12    64000.93   2564.54 o
  -5   9  14     5735.63     4764.56    583.92 o
  -3   9  14    28417.60    26636.77   2238.02 o
  -1   9  14    33228.30    35353.19   1884.94 o
   1   9  14     2076.07     2280.02    952.25 o
   3   9  14    20398.38    22922.87   1413.21 o
   5   9  14    29998.62    29383.21   1701.08 o
   7   9  14     5071.99     5492.48    724.45 o
   9   9  14     5245.56     4422.65    833.77 o
  11   9  14    14645.39    14470.77   1421.80 o
  13   9  14     4060.18     3846.99    822.13 o
 -20  10  14      934.57      360.86    400.52 o
 -18  10  14     1138.47     1302.75    391.76 o
 -16  10  14     1446.12     1341.76    356.62 o
 -14  10  14     1175.81     1730.37    430.28 o
 -12  10  14      328.37      282.54    342.19 o
 -10  10  14      378.62      237.34    333.46 o
  -8  10  14     1041.72      610.86    332.39 o
  -6  10  14      271.57      451.65    394.94 o
  -4  10  14      101.44       68.92    374.76 o
  -2  10  14     1061.16       35.11    623.13 o
   0  10  14      109.05      223.55    372.35 o
   2  10  14     1851.39     1858.21    506.02 o
   4  10  14     1269.02     1748.57    531.98 o
   6  10  14       94.11      652.53    489.07 o
   8  10  14       20.44        1.95    498.56 o
  10  10  14       45.01      242.31    555.20 o
  12  10  14      654.48     1165.63    691.00 o
 -17  11  14       14.82      -76.81    360.79 o
 -15  11  14    16348.13    17081.25   1080.93 o
 -13  11  14    18659.67    18333.69   1233.03 o
 -11  11  14     1203.39      785.77    402.38 o
  -9  11  14    13967.88    12508.48    857.04 o
  -7  11  14    35628.07    37144.86   2065.99 o
  -5  11  14     3389.89     3318.20    593.35 o
  -3  11  14    11801.55    11023.71   1202.38 o
  -1  11  14    22611.91    23597.91   1491.77 o
   1  11  14     9919.40    10317.84   2295.06 o
   3  11  14     9091.13     8557.21   1219.94 o
   5  11  14    35794.49    36420.98   2106.08 o
   7  11  14     6156.58     6141.66    846.89 o
   9  11  14     3305.55     2788.84    742.12 o
 -16  12  14       40.40      -48.67    373.08 o
 -14  12  14       19.33     -155.36    429.22 o
 -12  12  14       73.13       55.09    412.23 o
 -10  12  14       31.45      -73.83    377.91 o
  -8  12  14      598.52      745.23    523.71 o
  -6  12  14      191.47      -63.55    449.90 o
  -4  12  14      295.46      312.93    467.78 o
  -2  12  14       40.35     -346.18    438.53 o
   0  12  14       30.72     -555.15    427.66 o
   2  12  14       30.73      131.65    754.78 o
   4  12  14        5.43     -451.47    492.64 o
   6  12  14       34.35      362.53    617.47 o
   8  12  14       88.98      160.96    601.59 o
 -11  13  14      575.73      369.85    462.94 o
  -9  13  14    12552.80    14551.30   1254.76 o
  -7  13  14    15366.96    18314.67   1403.79 o
  -5  13  14     2901.78     2687.99    685.85 o
  -3  13  14     5325.70     5942.62    843.73 o
  -1  13  14    24235.64    27843.22   1826.94 o
   1  13  14     3882.71     4458.29    803.46 o
   3  13  14     8004.08     9136.37   1518.34 o
 -27   1  15    13356.62    12457.99    985.56 o
 -25   1  15     6491.51     6002.86    562.75 o
 -23   1  15     3828.58     4228.85    458.92 o
 -21   1  15    45372.92    48127.59   1754.51 o
 -19   1  15    40220.91    37025.68   2518.36 o
 -17   1  15     2219.20     1627.98    260.01 o
 -15   1  15    41136.11    41675.07   1434.69 o
 -13   1  15    34164.63    36801.91   1020.26 o
 -11   1  15     1064.59      967.84    123.57 o
  -9   1  15    47991.43    46440.33   1471.57 o
  -7   1  15    55897.69    51685.25   2244.42 o
  -5   1  15      949.88      987.71    202.27 o
  -3   1  15    36962.98    39180.33   1808.64 o
  -1   1  15    55003.80    53303.86   2241.05 o
   1   1  15      611.03      506.44    170.38 o
   3   1  15    54113.10    54126.13   1464.74 o
   5   1  15    54638.41    55271.87   2643.64 o
   7   1  15     3168.00     2778.82    477.74 o
   9   1  15    14068.91    14791.61   1070.40 o
  11   1  15    44427.45    47704.38   2764.61 o
  13   1  15     2454.98     1882.04    592.64 o
  15   1  15    11209.83    11634.42   1276.98 o
  17   1  15    13874.20    13195.57   1531.50 o
 -26   2  15     1370.76     1421.59    424.70 o
 -24   2  15        5.30     -127.47    296.22 o
 -22   2  15     1679.59     1999.88    371.75 o
 -20   2  15       86.17     -290.99    238.54 o
 -18   2  15       18.12       17.28    203.03 o
 -16   2  15       82.50       42.46    182.80 o
 -14   2  15     6297.91     5477.79    312.65 o
 -12   2  15    10726.40    10501.58    377.84 o
 -10   2  15      576.09      616.88    136.76 o
  -8   2  15     9763.57    10248.44    507.42 o
  -6   2  15     8217.37     8138.43    437.09 o
  -4   2  15     1420.81     1664.67    272.07 o
  -2   2  15     3270.84     4112.97    293.75 o
   0   2  15      380.83      272.01    108.19 o
   2   2  15      131.83      117.34    121.56 o
   4   2  15     3159.54     2724.22    338.82 o
   6   2  15     2326.26     2547.67    539.76 o
   8   2  15     1701.84      736.14    374.50 o
  10   2  15     4086.72     5004.60    702.12 o
  12   2  15       33.78     -373.42    473.93 o
  14   2  15      495.41     -127.81    496.01 o
  16   2  15      812.94     1647.50    700.94 o
  18   2  15     1798.71      760.51   1873.79 o
 -27   3  15    17333.14    16918.25   1912.84 o
 -25   3  15     5403.76     5194.96    550.12 o
 -23   3  15     2972.21     2582.52    402.63 o
 -21   3  15    32044.54    33847.04   1964.78 o
 -19   3  15    18581.04    18890.60    848.08 o
 -17   3  15     2185.38     2435.44    297.16 o
 -15   3  15    39863.96    43672.07   1501.57 o
 -13   3  15    51954.08    50016.45   1516.68 o
 -11   3  15      525.30      301.42    118.23 o
  -9   3  15    28414.93    27237.41   1401.38 o
  -7   3  15    20848.01    20948.15    901.58 o
  -5   3  15      136.40     -104.34    193.65 o
  -3   3  15    25344.91    27209.47   1091.68 o
  -1   3  15    41400.02    37044.80   1374.31 o
   1   3  15      935.94      730.92    148.36 o
   3   3  15    19389.31    19170.02    896.80 o
   5   3  15    36371.73    36809.33   1914.53 o
   7   3  15     3404.48     2502.34    476.77 o
   9   3  15    15419.55    15525.50   2123.92 o
  11   3  15    27104.65    26744.04   1860.62 o
  13   3  15     3114.80     2762.46    663.25 o
  15   3  15     9928.18     8385.37   1250.66 o
  17   3  15    12453.30    12875.82   1297.04 o
 -26   4  15     3573.12     3136.95    506.86 o
 -24   4  15      443.03      573.59    331.69 o
 -22   4  15     4060.44     4098.47    441.95 o
 -20   4  15     9953.83    11209.79    641.35 o
 -18   4  15     2094.06     2049.27    328.08 o
 -16   4  15    10869.26    11955.46    592.75 o
 -14   4  15    32449.36    32707.85   1172.03 o
 -12   4  15     4640.09     4439.02    271.46 o
 -10   4  15    10075.49    10074.69    474.92 o
  -8   4  15    25918.26    22719.38   1213.25 o
  -6   4  15     2002.70     1956.60    270.76 o
  -4   4  15      648.48      415.70    177.33 o
  -2   4  15    14592.32    14928.96    666.15 o
   0   4  15     7840.18     7938.97    358.50 o
   2   4  15     5938.37     7321.22    398.21 o
   4   4  15    10054.17     8500.99    886.43 o
   6   4  15     1054.84      714.23    383.42 o
   8   4  15     2089.73     2042.22    671.40 o
  10   4  15     4522.35     4486.51   1031.24 o
  12   4  15     7360.38     6902.88    849.94 o
  14   4  15        2.59      294.65    534.64 o
  16   4  15     4097.34     3520.43    844.01 o
 -25   5  15     3033.37     3320.78    620.72 o
 -23   5  15      751.20      821.87    335.38 o
 -21   5  15    17177.46    16525.86    827.50 o
 -19   5  15     8512.50     8776.66    559.93 o
 -17   5  15      811.62      331.21    230.34 o
 -15   5  15    30792.44    30252.80   1414.97 o
 -13   5  15    40035.62    37966.35   1327.36 o
 -11   5  15      304.42      429.76    161.39 o
  -9   5  15    11097.84    11459.22    441.49 o
  -7   5  15    32710.27    35454.23   1187.86 o
  -5   5  15      103.76     -229.08    307.18 o
  -3   5  15    41213.16    39314.04   1284.33 o
  -1   5  15    29697.78    28504.49    889.03 o
   1   5  15     1116.51     1624.81    226.26 o
   3   5  15    22750.88    23022.38   1308.35 o
   5   5  15    19684.95    21627.14   1302.54 o
   7   5  15       34.86      135.57    353.09 o
   9   5  15    11149.04     7843.57   1443.74 o
  11   5  15    15235.07    13877.17   2211.69 o
  13   5  15     2674.89     2547.65    672.29 o
  15   5  15     3330.15     4535.09    843.39 o
  17   5  15     8538.78     7522.60   1128.20 o
 -24   6  15      711.11      527.53    345.07 o
 -22   6  15     7934.71     7855.24    595.21 o
 -20   6  15    17571.53    18016.78    876.08 o
 -18   6  15     3780.36     4214.09    406.64 o
 -16   6  15    11289.61    11187.23    600.73 o
 -14   6  15    27407.57    22256.57    985.56 o
 -12   6  15     8605.96     8961.57    474.26 o
 -10   6  15     5331.05     4868.81    520.65 o
  -8   6  15    56894.88    61479.46   2010.42 o
  -6   6  15     2411.59     1420.73    301.28 o
  -4   6  15     2026.72     2169.38    253.03 o
  -2   6  15     8228.34     7907.87    474.21 o
   0   6  15    21449.79    24574.88   1059.67 o
   2   6  15     3616.50     3429.55    899.59 o
   4   6  15    13910.29    16143.02   1046.82 o
   6   6  15     9436.44     8754.50   2330.17 o
   8   6  15      702.40      272.65    420.77 o
  10   6  15    22477.97    20980.83   1707.03 o
  12   6  15    10528.28    11763.06   2154.64 o
  14   6  15      208.62     -188.41    523.05 o
  16   6  15     9717.76    10681.89   1186.39 o
 -23   7  15      653.47      230.23    420.57 o
 -21   7  15     7749.38     7291.93    628.32 o
 -19   7  15     7947.03     7743.33    555.31 o
 -17   7  15     1334.15      990.92    290.11 o
 -15   7  15    14603.21    13155.83    664.65 o
 -13   7  15     6036.73     7155.49    455.11 o
 -11   7  15      592.76      508.44    262.86 o
  -9   7  15    10538.42    11388.40    659.99 o
  -7   7  15    14571.31    13814.39    742.13 o
  -5   7  15      154.15     -157.98    403.72 o
  -3   7  15     8205.88     8530.24    890.82 o
  -1   7  15    12998.95    13574.61    891.81 o
   1   7  15        5.74     -252.28    286.76 o
   3   7  15     6740.60     6040.67    626.04 o
   5   7  15     6463.36     6469.27    675.83 o
   7   7  15      661.27     1244.57    464.95 o
   9   7  15     5985.69     5478.44   1377.92 o
  11   7  15     8328.12     9569.82    986.57 o
  13   7  15     1361.00      589.06    577.25 o
  15   7  15     2484.62     2123.13    758.69 o
 -22   8  15     8916.66     8679.16    674.71 o
 -20   8  15    16362.67    16260.02    866.20 o
 -18   8  15     5218.75     5500.72    694.20 o
 -16   8  15     5413.12     5233.03    462.50 o
 -14   8  15    34298.20    35095.50   1323.45 o
 -12   8  15     7732.92     7351.26    583.87 o
 -10   8  15     2417.47     2424.21    378.95 o
  -8   8  15    60193.64    61801.25   2428.82 o
  -6   8  15    15973.82    17541.45   1088.39 o
  -4   8  15    10223.30     4537.47    851.32 o
  -2   8  15    26338.93    26857.38   1483.85 o
   0   8  15    13885.33    10690.91   2395.99 o
   2   8  15    10438.29     9546.47    786.52 o
   4   8  15    25003.38    23108.68   1403.34 o
   6   8  15     7956.68    10108.99    890.96 o
   8   8  15     2687.94     1466.83    543.48 o
  10   8  15    14945.95    14531.88   1930.84 o
  12   8  15     6381.25     4922.10    827.16 o
  14   8  15       54.14       21.75    635.00 o
 -21   9  15     2999.02     3661.96    503.34 o
 -19   9  15     3634.92     3112.17    446.51 o
 -17   9  15      122.13      -90.00    280.17 o
 -15   9  15     2223.06     2324.40    367.35 o
 -13   9  15     3873.25     3301.25    471.54 o
 -11   9  15       11.34     -265.74    289.05 o
  -9   9  15    10777.43    12686.31    882.24 o
  -7   9  15     1402.24     1283.06    414.75 o
  -5   9  15      340.30      386.84    354.18 o
  -3   9  15     1534.60      886.43    649.46 o
  -1   9  15      431.89      517.04    381.03 o
   1   9  15       17.42      237.67    382.37 o
   3   9  15      998.48     1200.58    463.36 o
   5   9  15     1748.66     2327.34    524.51 o
   7   9  15       33.03     -229.31    437.22 o
   9   9  15      873.48     1013.99    785.50 o
  11   9  15     1205.24     1514.94    672.29 o
 -20  10  15    18698.49    20063.88   1123.64 o
 -18  10  15     1601.05     1771.28    427.01 o
 -16  10  15    12189.07    12475.16    751.98 o
 -14  10  15    20592.62    21013.33   1160.09 o
 -12  10  15     3635.98     3205.43    496.21 o
 -10  10  15     7428.59     7151.74    633.14 o
  -8  10  15    36153.25    37389.45   2022.47 o
  -6  10  15    10097.90    10838.17    903.19 o
  -4  10  15     4412.63     5430.92    659.78 o
  -2  10  15    28569.04    30112.28   2553.97 o
   0  10  15    17391.65    16908.34   1184.51 o
   2  10  15     7462.32     7524.63    798.79 o
   4  10  15    37988.53    37522.08   3449.18 o
   6  10  15    15239.02    17793.08   1671.93 o
   8  10  15      546.93     -236.97    675.79 o
  10  10  15    15378.35    16175.22   1339.41 o
 -17  11  15      647.99      372.96    371.04 o
 -15  11  15      305.73      604.01    443.75 o
 -13  11  15       51.72     -248.79    370.43 o
 -11  11  15       15.32     -290.59    358.94 o
  -9  11  15       93.42      370.34    471.08 o
  -7  11  15      173.26      160.32    416.12 o
  -5  11  15       11.14     -239.07    373.58 o
  -3  11  15      113.77      675.43    653.85 o
  -1  11  15      288.71      877.65    737.23 o
   1  11  15       21.65      225.06    446.82 o
   3  11  15     1600.94     1726.23    789.89 o
   5  11  15      349.63       19.54    510.31 o
   7  11  15      344.31       15.67    564.33 o
   9  11  15       38.04       45.50    619.79 o
 -14  12  15    21970.79    24856.49   1396.45 o
 -12  12  15     2052.56      684.75    487.80 o
 -10  12  15     6911.02     6850.00    856.42 o
  -8  12  15    20242.36    23853.07   1595.94 o
  -6  12  15     7441.34     9555.37    947.32 o
  -4  12  15     2360.69     2437.65   1294.54 o
  -2  12  15    17470.65    18665.21   3049.84 o
   0  12  15    12541.76    11895.79   1268.21 o
   2  12  15     1754.42      895.21    860.10 o
   4  12  15    26467.55    27249.93   1796.99 o
   6  12  15    13414.37    11528.14   1176.85 o
  -9  13  15     1123.92     1131.12    619.11 o
  -7  13  15     2467.45     2065.61   1255.04 o
  -5  13  15      127.15     -269.53    574.86 o
  -3  13  15      463.67      -27.22    551.91 o
  -1  13  15     3438.15     3806.80    754.84 o
   1  13  15      294.32     -511.36    550.66 o
 -26   0  16    12440.21    10381.63   1054.96 o
 -24   0  16       42.33     -544.01    400.25 o
 -22   0  16    27418.85    26533.91   1594.78 o
 -20   0  16    25593.20    27743.04   1590.29 o
 -18   0  16      487.80      380.45    328.21 o
 -16   0  16    27114.96    27705.25   1463.62 o
 -14   0  16    31127.37    32426.55   1312.01 o
 -12   0  16     3442.84     3857.58    291.72 o
 -10   0  16    30597.38    33244.88   1249.76 o
  -8   0  16    66716.94    64507.49   3975.77 o
  -2   0  16    75193.30    75751.56   3651.04 o
   0   0  16    21207.87    21311.50   1228.71 o
   2   0  16    17929.59    18002.46   1325.26 o
   4   0  16    65025.68    64077.45   4247.84 o
   6   0  16    24069.45    22538.13   1851.85 o
   8   0  16     8428.11     5301.02    895.21 o
  10   0  16    40737.81    37826.84   2984.02 o
  12   0  16     3256.56     3343.86    991.75 o
  14   0  16     8916.06     7837.44   1377.92 o
  16   0  16    20204.19    21792.12   2325.78 o
 -27   1  16      168.26     -272.59    376.42 o
 -25   1  16       32.29      -92.18    339.02 o
 -23   1  16      266.75      120.23    301.29 o
 -21   1  16      213.63      231.45    287.45 o
 -19   1  16      350.00      192.58    243.69 o
 -17   1  16       13.84      160.40    195.56 o
 -15   1  16       42.25     -143.14    165.70 o
 -13   1  16     1195.92     1394.59    208.02 o
 -11   1  16      507.28      436.68    114.15 o
  -9   1  16     5252.08     5873.94    710.90 o
  -7   1  16     8405.54     7984.49    413.67 o
  -5   1  16      106.41     -131.16    166.19 o
  -3   1  16     1862.00     1779.11    272.22 o
  -1   1  16     5102.82     5734.63    319.15 o
   1   1  16      613.92      619.17    194.59 o
   3   1  16     6184.02     6500.96    513.60 o
   5   1  16      836.30     1128.96    381.33 o
   7   1  16       23.39     -291.24    319.20 o
   9   1  16       92.44      -55.76    403.24 o
  11   1  16      968.42     1323.67    549.20 o
  13   1  16      355.35     -355.89    468.27 o
  15   1  16       58.58      347.71    617.28 o
  17   1  16       25.18     -456.74    674.78 o
 -26   2  16     9376.92    10586.19    754.36 o
 -24   2  16       31.38      -27.66    300.81 o
 -22   2  16    19055.91    21362.82   1458.07 o
 -20   2  16    28113.96    25841.05   1070.13 o
 -18   2  16      512.45      307.31    221.12 o
 -16   2  16    44681.92    47340.52   1884.30 o
 -14   2  16    36507.04    36191.80   1116.77 o
 -12   2  16       31.71        5.81    109.69 o
 -10   2  16    23110.22    21654.68    908.22 o
  -8   2  16    56435.08    57608.65   2184.61 o
  -6   2  16     5197.94     5170.19    431.01 o
  -4   2  16    23227.77    24197.41   1222.15 o
  -2   2  16    53500.08    50151.02   4625.23 o
   0   2  16    19274.06    20012.56    674.68 o
   2   2  16    18454.50    16735.60   1593.15 o
   4   2  16    45298.01    40188.09   5814.45 o
   6   2  16     3822.68     3900.81    544.14 o
   8   2  16      521.83      701.15    418.87 o
  10   2  16    22016.93    21830.96   1433.53 o
  12   2  16     9762.90     9508.03    955.47 o
  14   2  16     7380.18     7018.29    905.49 o
  16   2  16    15023.74    15267.17   1376.67 o
 -25   3  16      290.76      397.97    362.15 o
 -23   3  16      487.21      103.19    307.87 o
 -21   3  16     5483.47     6264.47    507.84 o
 -19   3  16     2759.56     3014.64    355.92 o
 -17   3  16     3843.85     4450.94    362.19 o
 -15   3  16     2617.35     2445.04    276.10 o
 -13   3  16     5406.08     5145.41    292.99 o
 -11   3  16     1415.29      712.88    163.51 o
  -9   3  16    27118.53    28110.13   3172.72 o
  -7   3  16     4260.11     4370.07    374.27 o
  -5   3  16      867.07      512.88    246.15 o
  -3   3  16    20907.10    20024.07   1097.98 o
  -1   3  16     5853.91     6916.47    326.43 o
   1   3  16      706.00      352.53    209.71 o
   3   3  16     3179.68     3181.02    453.03 o
   5   3  16     5614.97     5502.29    604.48 o
   7   3  16      818.72     1390.28    504.65 o
   9   3  16      608.90      674.47    451.00 o
  11   3  16     2359.67     2393.96    618.75 o
  13   3  16        4.33      206.15    533.28 o
  15   3  16     1641.97     1834.29    700.94 o
  17   3  16     1015.24      474.49    724.75 o
 -26   4  16     7381.03     7426.56    652.91 o
 -24   4  16       17.09     -187.51    302.40 o
 -22   4  16    12070.26    12002.39    707.18 o
 -20   4  16    18141.50    18237.53    858.40 o
 -18   4  16        1.96     -111.68    217.25 o
 -16   4  16    17482.44    17660.78    755.39 o
 -14   4  16    38474.29    40127.59   1762.99 o
 -12   4  16     2109.03     1642.00    194.73 o
 -10   4  16    36328.39    38479.66   1491.80 o
  -8   4  16    43496.32    44385.00   2125.47 o
  -6   4  16     1894.82     1593.75    339.81 o
  -4   4  16    17271.90    18477.13   1057.44 o
  -2   4  16    46338.47    45229.31   2106.71 o
   0   4  16     8789.54     7949.36    464.94 o
   2   4  16    13818.56    12137.23    829.10 o
   4   4  16    22646.92    22107.76   1295.93 o
   6   4  16     4442.15     4816.75    598.27 o
   8   4  16     2750.53     3093.52    580.03 o
  10   4  16    12091.18    13490.15   1095.02 o
  12   4  16     5811.66     5657.65   1355.97 o
  14   4  16     2640.57     2807.38    886.43 o
  16   4  16    11522.42    12707.57   1299.87 o
 -25   5  16     1263.76     1257.62    422.63 o
 -23   5  16     2423.15     2488.13    416.26 o
 -21   5  16     9034.86     8658.24    593.39 o
 -19   5  16     3730.86     3175.27    381.74 o
 -17   5  16     4306.50     3675.42    358.20 o
 -15   5  16    14728.15    14729.60    669.86 o
 -13   5  16    10140.15    11046.42    806.61 o
 -11   5  16     1722.41     2036.11    292.25 o
  -9   5  16    39678.77    36325.37   2756.52 o
  -7   5  16     5875.27     5441.19    533.60 o
  -5   5  16     6773.68     6915.91    816.22 o
  -3   5  16    17569.54    17878.52    655.72 o
  -1   5  16    10910.86    11315.04    590.40 o
   1   5  16     2272.36     2619.60    579.25 o
   3   5  16     6147.15     6447.31    798.66 o
   5   5  16    16415.20    15799.46   1085.32 o
   7   5  16      439.38      -72.79    367.34 o
   9   5  16     8368.18    10501.63    958.80 o
  11   5  16     8567.37     8727.79   1369.14 o
  13   5  16       42.55     -285.83    524.37 o
  15   5  16     3457.48     3273.46    860.10 o
 -24   6  16        2.38     -232.54    328.94 o
 -22   6  16     6564.18     6389.20    842.41 o
 -20   6  16     6407.03     6491.07    523.57 o
 -18   6  16       13.03      -23.75    239.66 o
 -16   6  16    13641.13    15414.94    722.54 o
 -14   6  16    12400.46    11933.45    592.06 o
 -12   6  16      468.20      331.43    201.17 o
 -10   6  16     8469.89     7496.32   1029.91 o
  -8   6  16    34755.86    35009.09   1397.49 o
  -6   6  16      333.94      107.07    262.89 o
  -4   6  16    16303.37    16453.30   1321.23 o
  -2   6  16    23930.25    23941.61   1028.54 o
   0   6  16     7934.37     7287.10    987.36 o
   2   6  16     5955.84     5824.94    580.94 o
   4   6  16    18846.12    16854.56   1102.10 o
   6   6  16     4552.62     4552.53    807.44 o
   8   6  16     6033.21     4807.29    700.53 o
  10   6  16    12581.54    14235.53   1702.65 o
  12   6  16     1319.50     1963.35    651.54 o
  14   6  16     1891.35     1609.14    691.94 o
 -23   7  16     2745.98     2859.45    472.60 o
 -21   7  16    13750.90    15181.42    826.55 o
 -19   7  16     7167.53     6629.92    519.84 o
 -17   7  16     2426.38     2533.38    348.57 o
 -15   7  16    25191.40    26580.50   1360.52 o
 -13   7  16    11691.49    10976.09    793.01 o
 -11   7  16       62.15     -236.41    251.59 o
  -9   7  16    39486.43    40468.17   1667.54 o
  -7   7  16    20169.64    22643.15   1263.11 o
  -5   7  16     1460.06     1035.63    544.14 o
  -3   7  16    31586.38    34305.94   1748.04 o
  -1   7  16    45141.73    41710.50   2079.77 o
   1   7  16      314.38      462.28    416.89 o
   3   7  16    19385.13    18340.84   2782.16 o
   5   7  16    11323.39    11945.78    930.64 o
   7   7  16        6.57     -305.83    383.42 o
   9   7  16    11694.81     9171.26    929.34 o
  11   7  16    12110.94    12807.29   1143.08 o
  13   7  16       98.44     -319.59    561.41 o
 -22   8  16     2809.55     3569.73    713.80 o
 -20   8  16     2656.69     2672.32    426.72 o
 -18   8  16        0.08     -302.36    257.86 o
 -16   8  16     4343.87     4937.66    453.03 o
 -14   8  16     7200.94     7845.68    519.75 o
 -12   8  16       66.60     -147.02    296.58 o
 -10   8  16     3544.28     3373.67    449.72 o
  -8   8  16     6878.74     7096.22    546.75 o
  -6   8  16     1003.05      886.05    358.26 o
  -4   8  16     6631.42     5037.73    912.76 o
  -2   8  16     7873.97     7923.97    697.96 o
   0   8  16     1751.39     2207.72    462.35 o
   2   8  16     1099.88      793.65    400.21 o
   4   8  16     3577.18     4440.79    602.20 o
   6   8  16      447.53        2.26    433.88 o
   8   8  16      794.66      272.07    484.06 o
  10   8  16     2748.14     2591.40    700.92 o
  12   8  16      249.15     -138.95    573.82 o
 -21   9  16    22232.22    24277.69   1161.25 o
 -19   9  16     5553.38     5926.60    556.50 o
 -17   9  16     5358.61     5984.04    896.43 o
 -15   9  16    14733.64    15380.52    786.46 o
 -13   9  16    11555.46    10336.28   1264.53 o
 -11   9  16     3728.78     3613.57    478.01 o
  -9   9  16    39476.57    41380.00   1775.36 o
  -7   9  16    11585.85    12317.80    947.87 o
  -5   9  16      623.53       74.89    373.10 o
  -3   9  16    27337.70    27839.15   2378.44 o
  -1   9  16    23976.92    25593.16   2856.76 o
   1   9  16     1275.98     1061.48    435.95 o
   3   9  16    21045.41    23817.50   1636.82 o
   5   9  16    22223.20    20972.96   1387.05 o
   7   9  16       14.69     -289.63    459.24 o
   9   9  16    11925.68    11258.51   1087.54 o
  11   9  16    10627.38    12527.17   2799.71 o
 -18  10  16      187.37       49.98    351.59 o
 -16  10  16      118.79      275.14    322.56 o
 -14  10  16     1070.36     1137.85    450.28 o
 -12  10  16      382.23       27.02    360.92 o
 -10  10  16      956.15     1454.55    409.01 o
  -8  10  16     1283.54     1228.13    462.35 o
  -6  10  16      102.81      -25.91    387.92 o
  -4  10  16     1575.01     1574.24    491.01 o
  -2  10  16     1159.22     1869.40    798.66 o
   0  10  16      181.83     -108.33    407.42 o
   2  10  16      123.37      288.30    451.89 o
   4  10  16      282.48      237.81    449.85 o
   6  10  16        3.72     -204.67    465.32 o
   8  10  16      153.82     -579.25    533.71 o
 -15  11  16    18907.79    18879.46    977.78 o
 -13  11  16     4135.44     3918.79    673.36 o
 -11  11  16     2378.23     2600.24    513.91 o
  -9  11  16    30045.03    30012.99   1926.45 o
  -7  11  16    15340.25    15189.65   3905.56 o
  -5  11  16     3496.27     3146.72    754.78 o
  -3  11  16    13545.21    14372.81   2049.32 o
  -1  11  16    10905.77    16008.39   1807.97 o
   1  11  16       14.61       82.95    477.34 o
   3  11  16    22669.86    22256.80   2400.38 o
   5  11  16    19501.55    19013.09   2602.24 o
   7  11  16      165.10       76.09    583.92 o
 -12  12  16       57.46     -399.06    429.62 o
 -10  12  16        4.30      -92.15    515.09 o
  -8  12  16      767.57      901.81    741.62 o
  -6  12  16       31.84     -109.65    473.52 o
  -4  12  16       28.52      118.65    476.77 o
  -2  12  16      483.93      490.31    533.60 o
   0  12  16      293.18       67.67    512.36 o
   2  12  16        2.46       17.55    833.77 o
   4  12  16       19.16      -25.39    574.68 o
  -5  13  16      508.01      308.51    564.50 o
  -3  13  16    15677.75    17243.55   3694.92 o
 -25   1  17      514.61      270.19    356.02 o
 -23   1  17     8362.66     9901.79    663.79 o
 -21   1  17    27863.52    29953.56   1203.85 o
 -19   1  17     3892.69     4545.16    399.65 o
 -17   1  17    30448.92    30247.06   1123.70 o
 -15   1  17    36258.67    35854.60   2838.86 o
 -13   1  17     1737.89     1421.28    176.61 o
 -11   1  17    24666.59    24784.48    695.97 o
  -9   1  17    54461.44    51305.90   2305.50 o
  -7   1  17    11643.18    10794.40    635.54 o
  -5   1  17     4086.60     4807.97    386.94 o
  -3   1  17    42318.12    44366.29   2066.13 o
  -1   1  17    20853.16    19995.40    752.18 o
   1   1  17     6594.20     5963.17    415.77 o
   3   1  17    49369.66    49345.83   2376.85 o
   5   1  17    21448.28    22704.00   1312.46 o
   7   1  17      496.72      858.45    412.66 o
   9   1  17    26997.98    24541.93   4331.22 o
  11   1  17    16229.43    16317.15   1265.97 o
  13   1  17     1445.08      898.66    811.83 o
  15   1  17    17128.46    13617.67   3554.49 o
 -26   2  17       80.46      212.20    376.26 o
 -24   2  17      299.69      471.38    332.63 o
 -22   2  17      429.51      304.83    293.77 o
 -20   2  17     1620.30      973.86    299.56 o
 -18   2  17       28.15      182.40    223.82 o
 -16   2  17       58.33       60.42    192.98 o
 -14   2  17     1955.18     1853.59    232.38 o
 -12   2  17     2648.18     2017.99    182.00 o
 -10   2  17    11475.01    12491.07    610.76 o
  -8   2  17    13649.22    13461.99    636.40 o
  -6   2  17      169.76       52.79    207.27 o
  -4   2  17     9256.27     8528.67    585.85 o
  -2   2  17     7704.79     6833.03    798.66 o
   0   2  17     2446.33     2522.61    280.85 o
   2   2  17     4800.18     4820.23    493.34 o
   4   2  17     9706.37     9845.85    775.74 o
   6   2  17      502.56      545.82    390.83 o
   8   2  17     1279.30     1996.23    507.87 o
  10   2  17      832.96      899.72    536.57 o
  12   2  17      299.98     -277.92    502.22 o
  14   2  17      233.56      767.09    631.55 o
  16   2  17       85.72      171.03    732.22 o
 -25   3  17      131.18      166.49    341.40 o
 -23   3  17     7577.65     8212.04    607.02 o
 -21   3  17    18355.64    18463.45   1549.28 o
 -19   3  17     1341.13     1647.09    309.32 o
 -17   3  17    11811.98    12258.22    609.52 o
 -15   3  17    26470.49    26419.84    989.75 o
 -13   3  17    11977.83    13119.88    497.94 o
 -11   3  17    21527.62    22406.79   1215.55 o
  -9   3  17    85341.40    84086.94   6319.10 o
  -7   3  17    10345.86     9120.16    657.48 o
  -5   3  17    13138.75    11524.59    750.23 o
  -3   3  17    39536.37    40170.18   2755.83 o
  -1   3  17    17504.53    17624.13   1017.98 o
   1   3  17     4126.30     4671.06    392.14 o
   3   3  17    43321.29    40417.49   2047.71 o
   5   3  17     9739.40     9179.72    781.88 o
   7   3  17     3378.59     2112.00    667.02 o
   9   3  17    10644.45    10417.67   1145.34 o
  11   3  17    11579.68    11849.31   1067.21 o
  13   3  17      152.84     -560.35    521.08 o
  15   3  17     8903.23     7960.07   1535.89 o
 -24   4  17       51.53     -184.84    318.29 o
 -22   4  17     3769.46     2924.59    418.20 o
 -20   4  17     6980.68     5760.99    477.85 o
 -18   4  17     3074.52     3272.16    364.40 o
 -16   4  17     6305.31     6187.98    417.10 o
 -14   4  17     1463.01     1540.41    229.09 o
 -12   4  17      116.37     -140.21    141.50 o
 -10   4  17    11936.75    13560.14    859.51 o
  -8   4  17     6193.29     6068.94    548.99 o
  -6   4  17      287.24       35.11    377.39 o
  -4   4  17    17150.31    18123.53   1500.79 o
  -2   4  17    13355.61    13621.18   1018.08 o
   0   4  17     1122.22      631.93    228.94 o
   2   4  17     7133.36     5809.27    767.95 o
   4   4  17     4428.99     3202.89    636.30 o
   6   4  17      146.87       18.66    369.21 o
   8   4  17      232.30      463.39    429.67 o
  10   4  17    11879.29    12829.88   1095.02 o
  12   4  17      650.46      733.70    570.04 o
  14   4  17     1861.26     1100.53    674.32 o
 -23   5  17     4059.30     3718.34    475.04 o
 -21   5  17     8069.34     8859.11    602.39 o
 -19   5  17     2158.91     1713.38    342.03 o
 -17   5  17    11850.07    12733.52    637.62 o
 -15   5  17    15986.22    15908.98    701.48 o
 -13   5  17     1733.81     1434.05    237.81 o
 -11   5  17     5344.79     5221.68    376.48 o
  -9   5  17    52812.41    50655.93   4555.02 o
  -7   5  17     3365.40     3361.41    675.79 o
  -5   5  17     4205.16     3466.73    649.46 o
  -3   5  17    21006.56    21338.73    896.26 o
  -1   5  17    23100.19    25301.75   1071.68 o
   1   5  17     7416.20     6058.55    582.31 o
   3   5  17    14352.40    15971.31   1056.46 o
   5   5  17     6230.61     5356.39    639.60 o
   7   5  17      594.68      790.63    474.72 o
   9   5  17    18449.73    22195.47   1790.41 o
  11   5  17     6294.72     5977.28    840.89 o
  13   5  17      308.83     -257.36    563.11 o
 -22   6  17     7683.32     7874.10    607.26 o
 -20   6  17     4604.58     4673.66    460.37 o
 -18   6  17      420.40      353.59    271.50 o
 -16   6  17    13737.60    14759.54   1132.50 o
 -14   6  17    19417.82    18620.30    789.19 o
 -12   6  17       92.03     -123.92    185.73 o
 -10   6  17    17935.07    16983.38    691.29 o
  -8   6  17    16587.51    19402.71    766.02 o
  -6   6  17      152.61      -47.27    248.20 o
  -4   6  17    39523.80    39239.69   1546.15 o
  -2   6  17    19851.04    19911.86   1125.59 o
   0   6  17     3297.61     3186.92    443.17 o
   2   6  17     5565.56     5705.30    597.29 o
   4   6  17    25600.51    25671.91   1750.92 o
   6   6  17      158.49      -49.15    386.05 o
   8   6  17     7654.49     5184.83    732.30 o
  10   6  17    12617.60     9303.12   1430.57 o
  12   6  17      829.21     1174.51    651.27 o
 -21   7  17     3851.16     3386.90    462.34 o
 -19   7  17       13.90      136.39    290.54 o
 -17   7  17     5316.03     5051.03    518.15 o
 -15   7  17    12382.08    14037.38    690.45 o
 -13   7  17      128.90      194.27    234.22 o
 -11   7  17     2967.28     4389.41    445.33 o
  -9   7  17     7215.96     8408.54    622.52 o
  -7   7  17    12808.20    13035.35    872.50 o
  -5   7  17     2826.85     1995.49    662.63 o
  -3   7  17    21414.65    22754.49   1284.58 o
  -1   7  17     3859.47     3659.92    478.84 o
   1   7  17     1476.49     1196.56    412.98 o
   3   7  17     6668.63     6113.34    798.66 o
   5   7  17     2618.34     2889.94    563.56 o
   7   7  17     1474.82     1005.08    491.29 o
   9   7  17     5533.82     5380.94    780.77 o
  11   7  17     2609.56     1835.08    692.99 o
 -20   8  17     9797.72    11258.66    743.60 o
 -18   8  17     2378.82     3148.47    415.03 o
 -16   8  17    15289.02    16952.07    823.46 o
 -14   8  17    12123.02    12754.58    862.68 o
 -12   8  17      182.68      -11.07    295.54 o
 -10   8  17    21485.90    24536.35   1184.98 o
  -8   8  17    27460.20    27663.03   1530.10 o
  -6   8  17       99.26     -437.72    314.17 o
  -4   8  17    25443.54    25023.11   2668.06 o
  -2   8  17    29853.45    30284.15   1649.46 o
   0   8  17     1539.68     1700.58    452.97 o
   2   8  17    14602.92    16059.36   1111.75 o
   4   8  17    17927.92    18602.42   1513.95 o
   6   8  17      962.63      839.36    505.67 o
   8   8  17     7849.28     7917.64    897.21 o
  10   8  17    14112.09    14543.87   2453.04 o
 -19   9  17      263.99     -126.82    341.66 o
 -17   9  17     1203.82      845.18    341.93 o
 -15   9  17     3338.09     3209.41    408.94 o
 -13   9  17     1146.96      948.32    309.01 o
 -11   9  17     2235.68     2153.88    416.17 o
  -9   9  17     5744.56     6294.65    671.91 o
  -7   9  17      920.47      853.99    561.70 o
  -5   9  17      953.84     1630.33    447.83 o
  -3   9  17     2459.76     2088.81    816.22 o
  -1   9  17     1010.06      397.56    412.34 o
   1   9  17       16.05     -152.89    403.62 o
   3   9  17     1090.92      903.20    491.49 o
   5   9  17      639.69      392.98    482.71 o
   7   9  17      228.84      -99.67    601.19 o
   9   9  17     1694.49      781.28    623.93 o
 -18  10  17      450.79     -128.86    350.81 o
 -16  10  17    15349.81    15730.87    856.06 o
 -14  10  17     9076.74     9501.16    646.82 o
 -12  10  17      351.62      213.25    385.04 o
 -10  10  17    21070.44    21450.66   1148.01 o
  -8  10  17    19703.80    23350.60   1465.69 o
  -6  10  17      105.49     -124.55    411.03 o
  -4  10  17    16852.29    15754.09   1895.73 o
  -2  10  17    15990.00    14253.08   1649.99 o
   0  10  17      127.45       -9.39    423.74 o
   2  10  17    14088.68    14662.17   1141.55 o
   4  10  17    18354.63    19279.95   1386.69 o
   6  10  17      414.46     -238.64    519.53 o
 -15  11  17       92.03      386.42    369.07 o
 -13  11  17      222.94     -101.75    422.71 o
 -11  11  17      536.80      893.18    436.49 o
  -9  11  17       84.84     1122.22    527.32 o
  -7  11  17       65.32     -210.51    816.22 o
  -5  11  17        3.02     -388.73    442.19 o
  -3  11  17      135.38      126.82    489.07 o
  -1  11  17        9.92     -307.18    737.23 o
   1  11  17      168.84     -595.47    490.15 o
   3  11  17       49.02     -134.47    520.30 o
   5  11  17      577.85      574.46    573.10 o
 -10  12  17    18264.84    20907.71   1843.07 o
  -8  12  17    13466.72    15417.17   1254.37 o
  -6  12  17      215.86     -317.84    514.24 o
  -4  12  17    11151.73    10395.03   1044.66 o
  -2  12  17    18617.91    21309.86   1676.32 o
   0  12  17      389.77      -17.80    523.55 o
 -24   0  18     6373.41     6862.99    820.16 o
 -22   0  18    24931.44    20933.38   1641.21 o
 -20   0  18    15941.80    17098.28   1549.06 o
 -18   0  18     9352.31    10933.55    809.00 o
 -16   0  18    33961.93    32667.79   1652.41 o
 -14   0  18    13256.47    13603.62    804.98 o
 -12   0  18    14456.93    14968.94    855.25 o
 -10   0  18    71337.50    80802.05   2887.99 o
  -4   0  18    12702.68    13663.17    747.33 o
  -2   0  18     8275.85    10335.43    877.65 o
   0   0  18       60.41      -35.11    351.06 o
   2   0  18    45171.43    39099.44   2738.28 o
   4   0  18    25717.57    25969.75   2044.93 o
   6   0  18     1126.10      552.92    526.59 o
   8   0  18    18369.97    18009.44   1746.53 o
  10   0  18    22051.30    23801.95   2229.24 o
  12   0  18       17.43      -70.21    719.68 o
  14   0  18    13172.09    13682.61   1843.07 o
 -25   1  18        2.44     -237.55    338.02 o
 -23   1  18        9.63      -78.59    299.47 o
 -21   1  18      253.41      -54.96    260.06 o
 -19   1  18       24.93     -110.25    219.86 o
 -17   1  18     1193.38     1142.26    252.99 o
 -15   1  18      125.12      -37.70    181.19 o
 -13   1  18      638.45      931.24    178.03 o
 -11   1  18      219.80      368.20    141.48 o
  -9   1  18     2092.84     2303.14    294.73 o
  -7   1  18     1059.87      685.15    231.18 o
  -5   1  18     2708.22     3092.02    334.78 o
  -3   1  18     7935.86     8967.38    626.43 o
  -1   1  18      687.01      471.37    338.66 o
   1   1  18     3675.29     3710.54    667.02 o
   3   1  18     1659.68     1596.85    390.83 o
   5   1  18        9.82     -177.08    313.59 o
   7   1  18      601.66       66.65    393.56 o
   9   1  18     1023.70     1421.39    537.25 o
  11   1  18       61.62     -300.71    544.14 o
  13   1  18        1.80      224.75    616.91 o
  15   1  18      157.83      -62.35    716.61 o
 -24   2  18     4440.95     4389.67    501.33 o
 -22   2  18    22508.92    22988.35   2389.15 o
 -20   2  18     6968.96     6354.91    492.50 o
 -18   2  18    10202.69    11470.14    596.98 o
 -16   2  18    27799.45    30674.14   1121.57 o
 -14   2  18    16216.49    17305.54    688.10 o
 -12   2  18     7437.29     9050.80    495.89 o
 -10   2  18    52805.65    55403.28   2535.12 o
  -8   2  18    30365.90    30775.82   1516.89 o
  -6   2  18      164.66     -250.19    223.41 o
  -4   2  18    40356.71    40792.67   3098.12 o
  -2   2  18    18363.44    16182.59   1329.83 o
   0   2  18     1860.91     1449.42    270.90 o
   2   2  18    28371.26    24187.45   2422.32 o
   4   2  18    18302.73    15087.82   1641.21 o
   6   2  18      549.55      257.63    384.62 o
   8   2  18    18385.49    19128.86   1297.00 o
  10   2  18    20719.56    21003.28   1461.25 o
  12   2  18      243.98      274.88    541.72 o
  14   2  18     9352.96    10671.64   1151.86 o
 -25   3  18       23.89       40.85    369.98 o
 -23   3  18     1092.79     1296.08    374.51 o
 -21   3  18     2808.38     2901.10    395.40 o
 -19   3  18      233.51      -86.10    238.00 o
 -17   3  18     4727.85     4588.37    381.40 o
 -15   3  18     3091.56     3514.88    308.96 o
 -13   3  18      205.08      -66.00    164.08 o
 -11   3  18      107.03      195.67    329.12 o
  -9   3  18     3873.75     3360.17    781.11 o
  -7   3  18      632.72      684.57    403.72 o
  -5   3  18    11172.39    12252.04   1105.84 o
  -3   3  18     7181.31     6907.13    816.22 o
  -1   3  18     2496.65     2641.74    291.27 o
   1   3  18     3433.53     1991.47    386.05 o
   3   3  18     5543.51     6334.31    638.85 o
   5   3  18      401.12      -21.60    359.84 o
   7   3  18       37.70     -131.22    381.63 o
   9   3  18     6721.32     6463.78    794.07 o
  11   3  18     1231.35      857.33    728.45 o
  13   3  18      583.43      469.67    648.44 o
 -24   4  18     3208.10     3288.84    473.54 o
 -22   4  18    11553.29    11288.08    778.65 o
 -20   4  18     2738.10     2947.80    381.51 o
 -18   4  18     7053.35     6170.46    467.28 o
 -16   4  18    30137.62    33764.91   1231.71 o
 -14   4  18    11050.45    10858.29    523.25 o
 -12   4  18     1612.98     2030.48    386.94 o
 -10   4  18    35707.55    37393.71   2097.59 o
  -8   4  18    14081.07    11479.70   1123.40 o
  -6   4  18     5486.57     7389.84    842.55 o
  -4   4  18    26449.53    24749.81   1922.06 o
  -2   4  18    21200.92    19881.99   1068.37 o
   0   4  18       92.90     -166.75    248.82 o
   2   4  18    17725.79    18157.29   1118.61 o
   4   4  18    10492.08    10412.86    842.30 o
   6   4  18     1013.04     1087.65    467.04 o
   8   4  18    13987.34    14004.43   3400.91 o
  10   4  18    14362.96    14675.13   1193.67 o
  12   4  18      570.53      -36.05    577.05 o
  14   4  18     4166.47     4260.25    935.56 o
 -23   5  18     3289.33     2700.01    450.99 o
 -21   5  18     6148.60     6058.71    520.64 o
 -19   5  18       16.82       82.03    266.22 o
 -17   5  18     6411.77     6438.44    461.06 o
 -15   5  18    11984.25    11783.69    586.71 o
 -13   5  18     1381.27     1244.43    232.31 o
 -11   5  18     7863.21     8054.29   1382.30 o
  -9   5  18    13219.85    14917.09   1092.68 o
  -7   5  18      427.88      105.32    438.83 o
  -5   5  18    11047.34    11269.06   1158.50 o
  -3   5  18     7164.43     6767.19    530.31 o
  -1   5  18     3166.58     3321.86    645.07 o
   1   5  18     3745.42     3531.65    484.97 o
   3   5  18    19361.65    21082.27   1957.17 o
   5   5  18     2196.44     1852.72    504.39 o
   7   5  18     2034.47     1213.10    746.01 o
   9   5  18    10302.05    11076.41   1048.82 o
  11   5  18     1399.66     1313.28    629.33 o
  13   5  18      891.09      272.91    682.57 o
 -22   6  18     7231.92     6872.64    662.97 o
 -20   6  18      868.51      751.67    324.88 o
 -18   6  18     2857.21     2552.80    378.77 o
 -16   6  18    15226.07    14335.57    693.60 o
 -14   6  18     5111.06     5220.26    392.75 o
 -12   6  18     1567.92     1540.21    250.65 o
 -10   6  18    14449.15    14468.11    618.26 o
  -8   6  18     7225.87     8177.29    634.43 o
  -6   6  18     1265.22      851.32    544.14 o
  -4   6  18    13566.77    15130.56    969.81 o
  -2   6  18    16374.38    16142.45    983.92 o
   0   6  18      371.31      603.96    330.81 o
   2   6  18     8792.91     8196.68    723.49 o
   4   6  18     6095.14     7300.78    742.25 o
   6   6  18      425.86     -123.13    414.55 o
   8   6  18    10341.72     8763.13    942.00 o
  10   6  18     5062.88     4718.93    965.42 o
  12   6  18        6.70     -382.62    582.96 o
 -21   7  18    12059.73    11614.50   1216.11 o
 -19   7  18        1.23     -329.28    282.36 o
 -17   7  18    14448.00    15585.80    771.08 o
 -15   7  18    13144.78    12924.33    658.68 o
 -13   7  18     1307.20     1231.05    274.37 o
 -11   7  18     7622.50     7773.11    464.96 o
  -9   7  18    34710.47    36900.28   1556.89 o
  -7   7  18     4503.95     4245.16    491.29 o
  -5   7  18    13404.89    12887.86    881.38 o
  -3   7  18    29283.73    27846.28   1510.62 o
  -1   7  18     2886.71     2954.89    473.53 o
   1   7  18    20099.23    19376.32   1217.58 o
   3   7  18    19045.00    20847.89   2044.93 o
   5   7  18     3457.96     3199.37    600.53 o
   7   7  18     3424.33     3237.93    652.23 o
   9   7  18    15388.43    16307.62   1434.96 o
  11   7  18     2470.53     2700.00    720.50 o
 -20   8  18       32.14       30.90    329.66 o
 -18   8  18     2007.55     1550.59    373.02 o
 -16   8  18     2272.32     2344.95    375.32 o
 -14   8  18     1179.27      937.06    292.15 o
 -12   8  18     1638.37     1442.12    292.64 o
 -10   8  18     8796.68     9871.85    680.86 o
  -8   8  18     3245.56     3268.52    494.59 o
  -6   8  18      242.12      367.51    513.43 o
  -4   8  18     6070.22     5925.50    647.27 o
  -2   8  18     7779.15     8074.14    723.21 o
   0   8  18      426.97      487.77    469.54 o
   2   8  18     5740.47     5911.98    746.00 o
   4   8  18     3749.79     2838.49    573.55 o
   6   8  18       51.58     -305.92    609.97 o
   8   8  18     1980.53     2690.41    676.11 o
 -17   9  18    17468.34    17848.77    902.38 o
 -15   9  18    17590.96    16893.07   1106.66 o
 -13   9  18       68.54     -209.59    270.04 o
 -11   9  18     9572.86     9127.38    706.33 o
  -9   9  18    22768.75    25570.48   1509.64 o
  -7   9  18     1761.99     1861.93    486.95 o
  -5   9  18     9481.46    12134.87    943.92 o
  -3   9  18    14610.47    16394.56   1737.75 o
  -1   9  18     2523.21     1354.96    472.24 o
   1   9  18     7525.85     7252.79   1531.50 o
   3   9  18    18362.81    16052.61   1935.22 o
   5   9  18     2684.07     3475.24    672.27 o
   7   9  18     2668.63     2535.84    715.29 o
 -16  10  18      668.95     1302.24    428.17 o
 -14  10  18      310.31      324.71    328.70 o
 -12  10  18      588.85      203.49    396.80 o
 -10  10  18     1979.75     2045.77    767.95 o
  -8  10  18     1605.62     1710.46    527.17 o
  -6  10  18      173.59     -133.02    433.54 o
  -4  10  18      997.14      664.36    467.26 o
  -2  10  18       99.83      245.74    737.23 o
   0  10  18       34.33     -259.82    460.81 o
   2  10  18      350.59      129.55    495.87 o
   4  10  18      218.73       99.12    495.16 o
 -13  11  18      950.94      451.45    454.33 o
 -11  11  18    14200.38    14097.63   1186.97 o
  -9  11  18    20921.52    12173.05   1623.66 o
  -7  11  18      942.04      425.77    508.77 o
  -5  11  18     5836.39     4564.98   1022.47 o
  -3  11  18    15018.42    17790.17   1307.29 o
  -1  11  18     3156.11     2632.96   1061.96 o
   1  11  18     7114.27     6898.91    882.78 o
 -25   1  19     3984.08     4363.33    517.09 o
 -23   1  19    19075.22    21617.49   1370.66 o
 -21   1  19    13676.71    15498.17    801.87 o
 -19   1  19     2018.42     2091.85    316.22 o
 -17   1  19    31123.79    33380.74   1207.05 o
 -15   1  19    20860.34    21525.08    820.08 o
 -13   1  19     1224.39      962.16    183.03 o
 -11   1  19    37850.50    39273.98   1833.79 o
  -9   1  19    30061.50    32438.05   2185.36 o
  -7   1  19        8.53      -80.54    210.73 o
  -5   1  19    23812.71    24708.96   1246.65 o
  -3   1  19    29469.24    27365.22   1948.39 o
  -1   1  19     3341.67     3820.31    404.75 o
   1   1  19    24049.60    24317.71   2400.38 o
   3   1  19    22765.63    22552.19   1680.71 o
   5   1  19      944.47      706.51    428.21 o
   7   1  19     8010.11     7287.68    766.26 o
   9   1  19    20791.80    21203.73   1458.36 o
  11   1  19      565.83      440.58    571.01 o
  13   1  19     6308.67     6983.65    986.69 o
 -24   2  19      202.71       11.66    338.34 o
 -22   2  19      885.51      757.34    336.50 o
 -20   2  19      230.19      125.15    275.67 o
 -18   2  19      748.94      390.48    237.90 o
 -16   2  19     5090.22     5899.62    442.62 o
 -14   2  19      725.28      415.14    189.75 o
 -12   2  19     2139.15     2809.48    372.36 o
 -10   2  19     1593.05     2003.58    522.20 o
  -8   2  19     1787.11     2194.13    473.93 o
  -6   2  19      396.30      500.26    368.61 o
  -4   2  19     3986.61     3615.93    596.80 o
  -2   2  19      836.99      378.67    214.06 o
   0   2  19     2065.64     1628.70    344.88 o
   2   2  19     8025.10     8516.71    702.72 o
   4   2  19     2172.32     2269.85    486.90 o
   6   2  19     1245.02     1048.34    522.20 o
   8   2  19     2655.66     1827.43    569.33 o
  10   2  19       65.96     -233.87    515.94 o
  12   2  19        6.12     -489.73    573.82 o
 -23   3  19    12170.44    13221.21    782.02 o
 -21   3  19     5853.41     5265.47    478.46 o
 -19   3  19     1417.08     1159.82    284.70 o
 -17   3  19    21786.38    22399.91    914.34 o
 -15   3  19    21691.55    22468.22   1198.38 o
 -13   3  19      340.98      242.17    281.09 o
 -11   3  19    25793.96    23439.46   2303.84 o
  -9   3  19    30650.90    31490.19   2255.57 o
  -7   3  19     1325.56      754.78    456.38 o
  -5   3  19    39878.75    34307.45   2439.88 o
  -3   3  19    13966.05    15578.34   1369.14 o
  -1   3  19     1115.46      875.50    324.55 o
   1   3  19    13746.56    13633.60    918.23 o
   3   3  19    26852.85    28834.71   1610.00 o
   5   3  19      504.09      455.86    419.82 o
   7   3  19     8431.06     8264.22   1474.46 o
   9   3  19    14669.32    15230.83   1197.70 o
  11   3  19      848.35      294.11    583.26 o
  13   3  19     2919.29     2893.84    833.77 o
 -22   4  19     5460.69     6122.09    543.33 o
 -20   4  19      180.49       53.85    279.18 o
 -18   4  19     4202.25     4090.33    391.86 o
 -16   4  19     6610.60     6315.81    741.07 o
 -14   4  19     1354.05     1091.07    218.96 o
 -12   4  19      541.38      244.59    307.15 o
 -10   4  19     6083.01     6871.31    611.26 o
  -8   4  19     6504.06     6231.34    824.99 o
  -6   4  19     1025.64      965.42    465.16 o
  -4   4  19     6852.29     6775.48    868.88 o
  -2   4  19     2089.57     2501.31    640.69 o
   0   4  19     2026.50      744.00    349.67 o
   2   4  19     6493.31     6804.83    672.27 o
   4   4  19     2084.06     1935.47    702.12 o
   6   4  19       16.85      364.32    449.64 o
   8   4  19     6283.76     5826.81    784.89 o
  10   4  19     4482.25     4250.55    778.68 o
  12   4  19      115.35     -308.72    599.58 o
 -23   5  19     9395.16     9957.42    699.98 o
 -21   5  19     3949.08     3956.88    456.24 o
 -19   5  19      839.74      516.72    302.01 o
 -17   5  19    15178.12    16405.49    750.60 o
 -15   5  19    12651.74    14058.07    647.50 o
 -13   5  19       12.27       70.07    241.63 o
 -11   5  19    14179.67    16098.02   1373.53 o
  -9   5  19    15515.28    15824.08   1465.68 o
  -7   5  19      404.15     -114.09    447.60 o
  -5   5  19    17984.36    17131.79   1553.45 o
  -3   5  19    22927.48    21766.74   1183.87 o
  -1   5  19        4.20     -110.18    303.61 o
   1   5  19    13407.47    11968.63    888.43 o
   3   5  19    10528.37    10546.71   1386.69 o
   5   5  19     1268.00     1109.87    484.77 o
   7   5  19     6170.35     6758.00    828.34 o
   9   5  19     8705.74     8945.37   1022.47 o
  11   5  19      977.88       52.28    569.33 o
 -22   6  19     7577.56     7788.24    617.50 o
 -20   6  19     1163.75      542.35    325.51 o
 -18   6  19     7397.44     7183.39    516.45 o
 -16   6  19    13556.15    14704.73    704.33 o
 -14   6  19     2645.17     2704.69    310.27 o
 -12   6  19     2397.05     2663.32    336.96 o
 -10   6  19    20033.18    21858.82   1018.36 o
  -8   6  19     5150.53     5476.55    877.65 o
  -6   6  19     1897.19     2606.63    702.12 o
  -4   6  19    17139.76    19023.38   1430.57 o
  -2   6  19    12069.59    12652.35    873.26 o
   0   6  19     5457.82     5806.47    820.61 o
   2   6  19    14829.32    14091.30   1003.37 o
   4   6  19     4498.33     3990.35    620.92 o
   6   6  19     2359.64     2229.10    588.00 o
   8   6  19    12865.54    12497.18   1970.33 o
  10   6  19     4649.85     6099.23    889.53 o
 -19   7  19     1179.67      639.47    341.31 o
 -17   7  19     5266.92     6144.94    486.44 o
 -15   7  19     2178.98     1654.50    317.08 o
 -13   7  19      151.90     -102.35    218.31 o
 -11   7  19     5560.82     5764.09    704.33 o
  -9   7  19     2587.40     2530.20    431.39 o
  -7   7  19        2.75       23.01    303.61 o
  -5   7  19     4740.18     4136.88    614.36 o
  -3   7  19    15830.57    15921.32   1448.13 o
  -1   7  19      601.34      303.40    544.14 o
   1   7  19     8054.88     8701.54   1211.16 o
   3   7  19     9924.53     9314.95    842.79 o
   5   7  19      325.64       47.09    438.46 o
   7   7  19     2647.46     1854.08    628.55 o
   9   7  19     6487.28     7728.12    936.91 o
 -18   8  19    10887.73    11826.97    709.11 o
 -16   8  19    17584.70    18858.19    888.38 o
 -14   8  19     1220.87      955.42    439.57 o
 -12   8  19     5045.82     4511.03    418.27 o
 -10   8  19    29616.06    29600.58   1979.11 o
  -8   8  19     5402.33     5223.33    585.26 o
  -6   8  19     4603.90     4239.26    556.71 o
  -4   8  19    16886.90    18163.07   1171.89 o
  -2   8  19     8226.08     8142.90   1303.31 o
   0   8  19     4341.90     3693.12    594.25 o
   2   8  19    14416.76    13865.30   1052.11 o
   4   8  19     7129.61     6591.22    779.75 o
   6   8  19      815.29      900.79    573.10 o
   8   8  19    11809.87    13111.95   1184.51 o
 -17   9  19      770.13      927.03    374.07 o
 -15   9  19       40.56      397.76    317.77 o
 -13   9  19      198.51      -62.41    291.37 o
 -11   9  19     1977.27     2063.48    523.05 o
  -9   9  19      991.72     1091.70    754.78 o
  -7   9  19      663.56      476.64    418.59 o
  -5   9  19     1824.16     1906.56    478.24 o
  -3   9  19     1942.91     1632.43    772.33 o
  -1   9  19      253.83      558.63    446.04 o
   1   9  19     2940.14     2797.11    594.62 o
   3   9  19     3380.29     3362.10    653.54 o
   5   9  19       89.96     -230.47    491.29 o
 -14  10  19     2897.43     2608.61    431.02 o
 -12  10  19     9258.94     9641.92    797.01 o
 -10  10  19    24269.15    27888.33   2141.47 o
  -8  10  19     7404.85     8509.65    855.88 o
  -6  10  19     2882.95     2484.98    590.22 o
  -4  10  19    15775.06    16623.79   1210.86 o
  -2  10  19     5577.37     3966.99   1044.41 o
   0  10  19     3401.79     3026.29    659.36 o
   2  10  19    13821.36    14987.60   1188.48 o
  -9  11  19      194.97      232.26    789.89 o
  -7  11  19        2.99      268.06    532.28 o
  -5  11  19     1287.71     1617.00    798.66 o
  -3  11  19      262.85       60.21    529.83 o
 -24   0  20    11181.20    11372.39   1014.32 o
 -22   0  20    10820.45     9748.00    886.41 o
 -20   0  20        0.11     -214.21    345.68 o
 -18   0  20    20887.41    23489.49   2444.26 o
 -16   0  20    26665.36    29481.30   1509.99 o
 -14   0  20        9.61     -179.68    241.35 o
 -12   0  20    23147.31    25280.57   1234.80 o
 -10   0  20    37496.74    37756.63   2466.20 o
  -4   0  20    29734.95    30331.69   2071.26 o
  -2   0  20    17220.38    15051.75   1237.49 o
   0   0  20     9057.02     8548.34    912.76 o
   2   0  20    43902.93    49078.35   3396.52 o
   4   0  20     8950.73     8644.88   1097.07 o
   6   0  20     3269.72     3993.32    851.32 o
   8   0  20    13237.94    11075.98   1395.47 o
  10   0  20     1278.81     1799.19    930.31 o
  12   0  20     3021.58     2790.94   1158.50 o
 -23   1  20      199.87      287.62    351.98 o
 -21   1  20      957.16     1007.25    319.68 o
 -19   1  20       28.39      -17.89    233.72 o
 -17   1  20      295.28      -94.29    216.08 o
 -15   1  20      257.24     -114.03    180.38 o
 -13   1  20      964.72      780.82    177.71 o
 -11   1  20     1847.49     2334.73    334.95 o
  -9   1  20        8.89      -96.54    315.96 o
  -7   1  20      183.61      175.53    324.73 o
  -5   1  20      889.22      403.72    377.39 o
  -3   1  20      356.33      298.40    447.60 o
  -1   1  20     2300.53     1874.27    350.27 o
   1   1  20      112.51      440.10    340.65 o
   3   1  20      210.09      131.65    366.15 o
   5   1  20       12.39        2.04    473.93 o
   7   1  20      696.70      615.65    481.09 o
   9   1  20       77.96     -119.57    476.77 o
  11   1  20       67.46     -683.68    548.99 o
 -22   2  20    10389.43    11528.60    881.68 o
 -20   2  20      115.19      192.82    276.66 o
 -18   2  20    14055.26    14862.84    697.56 o
 -16   2  20    14245.28    15917.05    682.44 o
 -14   2  20      387.77      497.37    246.35 o
 -12   2  20    22510.04    24633.40   1284.45 o
 -10   2  20    35143.77    37309.03   2562.75 o
  -8   2  20       40.76     -228.19    351.06 o
  -6   2  20    28261.52    27768.94   1992.27 o
  -4   2  20    38155.95    36668.34   2571.52 o
  -2   2  20     3021.10     2257.03    362.53 o
   0   2  20    15864.74    15169.27    945.17 o
   2   2  20    17986.23    17186.77   2347.72 o
   4   2  20     8470.33     8011.37    956.64 o
   6   2  20      934.01     1049.02    483.94 o
   8   2  20    17591.45    17583.27   1408.63 o
  10   2  20     2051.20     1681.85    663.69 o
 -23   3  20     3152.75     2486.93    445.39 o
 -21   3  20      714.76      702.98    330.27 o
 -19   3  20      549.22      180.01    269.19 o
 -17   3  20     2137.51     1721.99    287.41 o
 -15   3  20     1004.93      845.14    228.27 o
 -13   3  20     1161.54      873.26    335.12 o
 -11   3  20     3481.78     4301.85    483.94 o
  -9   3  20     4193.65     4739.33    693.35 o
  -7   3  20       98.40       52.66    394.94 o
  -5   3  20     5137.83     6126.02    807.44 o
  -3   3  20     2757.34     2518.86    640.69 o
  -1   3  20       45.25     -543.79    271.90 o
   1   3  20     6025.02     5861.60   1101.45 o
   3   3  20     3148.94     3251.82    544.43 o
   5   3  20       60.83     -478.70    398.52 o
   7   3  20     1795.59     2231.13    589.17 o
   9   3  20     4099.26     4219.44    746.87 o
  11   3  20        1.70      155.05    586.44 o
 -22   4  20     6639.25     7190.16    572.64 o
 -20   4  20      109.84      103.17    294.74 o
 -18   4  20     9334.26     9831.17    567.08 o
 -16   4  20    11617.65    11650.67    586.69 o
 -14   4  20        3.87     -303.60    216.29 o
 -12   4  20    12310.94    13540.33    915.36 o
 -10   4  20    21405.33    22854.08   1843.07 o
  -8   4  20      664.50      333.51    482.71 o
  -6   4  20    19179.22    19396.13   1632.43 o
  -4   4  20    33638.68    32955.87   2466.20 o
  -2   4  20     1903.81     1878.18    658.24 o
   0   4  20    13315.17    12766.71   1737.75 o
   2   4  20    16590.04    16998.15   1465.68 o
   4   4  20     3408.13     3315.68    563.82 o
   6   4  20     2527.17     1818.40    573.42 o
   8   4  20    10635.83    11327.22   2611.02 o
  10   4  20     3585.23     4006.63    781.65 o
 -21   5  20     1002.68      942.66    359.86 o
 -19   5  20     2079.60     1771.07    357.99 o
 -17   5  20     9394.44     9311.83    551.07 o
 -15   5  20     3096.65     3003.52    313.18 o
 -13   5  20     1124.00      527.90    276.39 o
 -11   5  20     8991.56     9264.40    772.17 o
  -9   5  20     4453.89     4862.20    798.66 o
  -7   5  20      242.27     -236.97    438.83 o
  -5   5  20     9781.85    10786.36   1193.61 o
  -3   5  20    15663.30    16078.60   1535.89 o
  -1   5  20       77.44       27.59    332.47 o
   1   5  20     9632.53    10022.43    806.87 o
   3   5  20     8209.89     8405.08    804.73 o
   5   5  20       66.63     -154.49    446.82 o
   7   5  20     6441.28     5773.38    798.76 o
   9   5  20     5448.13     5538.69    846.28 o
 -20   6  20       79.62       79.30    327.20 o
 -18   6  20     7732.12     7649.20    536.54 o
 -16   6  20     4129.93     4242.74    388.49 o
 -14   6  20      233.91      413.43    309.73 o
 -12   6  20     6439.82     7318.63    543.59 o
 -10   6  20     9871.60     9619.08   1193.61 o
  -8   6  20      166.66     -131.65    517.82 o
  -6   6  20     4795.64     4528.69    851.32 o
  -4   6  20    13349.91    11163.75   1290.15 o
  -2   6  20     5570.49     6048.41    580.68 o
   0   6  20     3724.72     3738.97    517.92 o
   2   6  20    16974.50    18961.44   1225.84 o
   4   6  20     3084.69     3384.45    636.30 o
   6   6  20     4114.92     4965.88    768.86 o
   8   6  20     7013.85     8954.29   1011.47 o
 -19   7  20     2549.43     1987.41    403.80 o
 -17   7  20    16717.56    17312.17    831.62 o
 -15   7  20     3596.80     3374.26    377.05 o
 -13   7  20     2475.05     2733.69    426.61 o
 -11   7  20    18780.56    20913.10   1042.58 o
  -9   7  20     4995.40     4900.18    532.12 o
  -7   7  20     2885.27     3135.19    476.17 o
  -5   7  20    20187.02    21482.68   1259.15 o
  -3   7  20    14442.27    16476.96   2154.64 o
  -1   7  20     1533.13      862.82    430.21 o
   1   7  20    10619.42    10531.42   2172.19 o
   3   7  20     7856.12     9045.70   1105.84 o
   5   7  20       40.44      -38.05    526.59 o
   7   7  20     7179.19     6017.04    839.62 o
 -16   8  20     1093.38     1331.40    361.21 o
 -14   8  20       58.59     -256.72    349.21 o
 -12   8  20     1551.15     1480.51    410.89 o
 -10   8  20     1248.72      989.55    473.93 o
  -8   8  20      541.26      362.55    443.21 o
  -6   8  20     2943.48     4043.71    551.38 o
  -4   8  20     3378.48     4136.54    860.10 o
  -2   8  20      829.04      346.08    399.25 o
   0   8  20     2011.73     1679.37    511.95 o
   2   8  20     5123.22     5376.63    683.21 o
   4   8  20      867.28     1054.35    554.82 o
 -15   9  20     3490.94     2468.83    514.67 o
 -13   9  20     4222.95     5324.11    623.97 o
 -11   9  20    19087.64    20473.95   1362.06 o
  -9   9  20     9536.36    11482.17    941.61 o
  -7   9  20     1165.24      524.89    465.28 o
  -5   9  20    16632.13    17244.65   2084.43 o
  -3   9  20    14877.90    13875.69   1658.76 o
  -1   9  20      393.42      107.27    462.72 o
   1   9  20    17427.55    17896.43   1294.16 o
   3   9  20     9701.01     8725.72    927.19 o
 -10  10  20       54.88      414.14    533.44 o
  -8  10  20       17.25       61.54    483.55 o
  -6  10  20     1233.60     1015.57    547.66 o
  -4  10  20     1621.37     1965.02    607.24 o
  -2  10  20        0.21     -588.03    789.89 o
   0  10  20     1185.06      860.10    702.12 o
 -21   1  21      496.18      675.47    310.03 o
 -19   1  21     7458.47     7661.46    486.27 o
 -17   1  21    11798.39    11894.58    575.58 o
 -15   1  21     1388.96     1200.02    222.89 o
 -13   1  21    16481.93    17038.01   1075.04 o
 -11   1  21    31101.21    30981.15   2159.03 o
  -9   1  21     4754.81     4405.82    596.80 o
  -7   1  21    10054.00     9698.07    895.21 o
  -5   1  21    39199.61    40749.43   2764.61 o
  -3   1  21     6981.35     7517.75    585.26 o
  -1   1  21     9424.66     8511.09    655.64 o
   1   1  21    31522.78    30469.29   1616.21 o
   3   1  21    16773.60    19423.96   1222.15 o
   5   1  21      381.47      -57.93    418.87 o
   7   1  21    14071.68    13171.18   1338.42 o
   9   1  21     6445.96     6019.39    856.42 o
 -22   2  21     1481.01     1877.74    408.80 o
 -20   2  21        9.92      155.87    279.38 o
 -18   2  21     1897.04     1874.46    304.81 o
 -16   2  21     1329.53      988.35    239.70 o
 -14   2  21       88.98      131.64    238.82 o
 -12   2  21     4697.77     5531.27    521.30 o
 -10   2  21      152.22     -131.65    412.50 o
  -8   2  21     1604.54     1377.92    482.71 o
  -6   2  21      568.53      535.37    438.83 o
  -4   2  21     1144.07      719.68    509.04 o
  -2   2  21      302.20       62.35    430.05 o
   0   2  21     2758.57     3360.20    588.03 o
   2   2  21      487.61      122.87    397.18 o
   4   2  21      467.26      553.96    443.69 o
   6   2  21      319.22     -168.72    456.11 o
   8   2  21     1023.13     1164.34    629.70 o
  10   2  21       47.06      237.67    574.68 o
 -21   3  21     1359.02     1945.68    378.45 o
 -19   3  21     4621.71     3917.40    395.76 o
 -17   3  21    11469.79    11640.94    583.51 o
 -15   3  21     2007.72     1372.63    305.63 o
 -13   3  21     7136.89     8430.49    759.17 o
 -11   3  21    30028.61    25364.17   1957.17 o
  -9   3  21     1659.47      895.21    526.59 o
  -7   3  21    13051.12    13314.00   1228.71 o
  -5   3  21    24158.04    25258.85   1948.39 o
  -3   3  21     7275.69     5968.04    877.65 o
  -1   3  21     8763.21     8727.14    707.15 o
   1   3  21    20495.58    22515.55   1340.10 o
   3   3  21     3994.60     3413.21    595.38 o
   5   3  21      542.06      757.11   1154.11 o
   7   3  21     9800.57     9622.97   2492.53 o
   9   3  21     6321.19     6708.12   1961.55 o
 -20   4  21      951.00      822.87    337.26 o
 -18   4  21     2924.69     3357.32    375.67 o
 -16   4  21     2777.11     2564.08    382.21 o
 -14   4  21      139.91      319.25    370.96 o
 -12   4  21     3562.31     4272.83    645.08 o
 -10   4  21     2959.55     3185.88    684.57 o
  -8   4  21      320.06      -26.33    447.60 o
  -6   4  21     6683.89     7310.85    947.87 o
  -4   4  21     8959.61     9627.85   1114.62 o
  -2   4  21     1567.46     1184.97    513.43 o
   0   4  21     2594.82     2470.87    480.53 o
   2   4  21     9493.02     8357.71    780.85 o
   4   4  21      743.49      648.49    500.98 o
   6   4  21     3199.93     3151.88   1219.94 o
   8   4  21     9015.85    11642.24   1113.33 o
 -19   5  21     7035.96     7226.29    641.19 o
 -17   5  21     7674.28     7161.59    582.56 o
 -15   5  21     1140.91      974.81    328.01 o
 -13   5  21     4841.69     5047.76    607.80 o
 -11   5  21    15319.52    17114.23   1579.78 o
  -9   5  21      771.68      824.99    561.70 o
  -7   5  21     3541.99     3642.26    737.23 o
  -5   5  21    20256.45    22757.54   1939.61 o
  -3   5  21     5863.12     3598.38    824.99 o
  -1   5  21     3327.07     3348.83    509.99 o
   1   5  21    11864.30    11104.37   1255.04 o
   3   5  21     7442.71     8358.83    832.61 o
   5   5  21     2363.42     1501.17    558.22 o
   7   5  21     9188.21     9016.72   1001.69 o
 -18   6  21    10587.05    13758.97   1288.15 o
 -16   6  21     4649.46     5501.35    531.80 o
 -14   6  21      380.60      278.96    319.23 o
 -12   6  21     9347.98    10274.36    868.77 o
 -10   6  21     5701.35     4835.87    886.43 o
  -8   6  21      569.72      930.31    623.13 o
  -6   6  21     9732.88     9601.52   1211.16 o
  -4   6  21    14737.22    15657.33   1597.33 o
  -2   6  21      622.71       -4.28    321.62 o
   0   6  21    11092.90    10089.05   1250.66 o
   2   6  21     7850.99     8523.87    797.11 o
   4   6  21       15.22     -105.75    429.55 o
   6   6  21     3619.60     3846.95    754.38 o
 -17   7  21     4609.76     5116.56    786.05 o
 -15   7  21       12.27      319.05    364.42 o
 -13   7  21     1758.52     1561.62    392.10 o
 -11   7  21     5117.72     5475.07    882.04 o
  -9   7  21      406.42      509.04    623.13 o
  -7   7  21     3001.90     2757.78    473.53 o
  -5   7  21     3674.86     4219.79    538.54 o
  -3   7  21     1772.48      731.69    397.48 o
  -1   7  21      782.32      535.31    423.74 o
   1   7  21     5475.51     4281.78    643.12 o
   3   7  21     2435.53     1856.62    588.03 o
   5   7  21      497.77     -146.70    515.66 o
 -14   8  21      116.71      427.36    389.39 o
 -12   8  21    16769.54    16054.63   2496.92 o
 -10   8  21     8079.56     8316.29   1434.96 o
  -8   8  21      989.48      556.19    618.75 o
  -6   8  21    12429.90    13309.52    986.21 o
  -4   8  21    14810.52    15109.63   1077.57 o
  -2   8  21       39.61     -269.75    412.38 o
   0   8  21     9088.46     8560.00    856.13 o
   2   8  21    13358.88    15112.59   1153.36 o
 -11   9  21      332.94      630.66    505.53 o
  -9   9  21      347.52      146.42    457.10 o
  -7   9  21      180.84     -122.63    435.08 o
  -5   9  21      973.19     1145.21    512.36 o
  -3   9  21      218.62       87.77    754.78 o
  -1   9  21      231.43      -73.59    474.47 o
 -20   0  22     5291.88     5046.34    605.81 o
 -18   0  22     9404.04     9000.96    715.80 o
 -16   0  22     3822.56     3198.43    478.32 o
 -14   0  22     6833.88     7511.73    556.88 o
 -12   0  22    28885.11    29129.30   2018.60 o
  -6   0  22    19471.67    23064.72   1658.76 o
  -4   0  22     9226.03     8170.95    851.32 o
  -2   0  22     4373.75     4967.52    728.45 o
   0   0  22    31990.69    32481.94   2387.22 o
   2   0  22    16585.68    19562.89   1728.98 o
   4   0  22      210.30        8.78    631.91 o
   6   0  22    16446.71    18132.31   1834.29 o
   8   0  22    14469.31    14999.09   1764.08 o
 -21   1  22        0.09     -314.75    287.16 o
 -19   1  22      570.65      240.46    257.01 o
 -17   1  22     1502.89     1858.13    286.30 o
 -15   1  22      155.16      157.23    226.22 o
 -13   1  22      786.68     1170.06    321.10 o
 -11   1  22      298.03      465.16    394.94 o
  -9   1  22       83.72     -403.72    359.84 o
  -7   1  22     1090.86      886.43    447.60 o
  -5   1  22       62.99     1149.73    491.49 o
  -3   1  22       18.74     -140.42    399.33 o
  -1   1  22       61.96       66.52    331.63 o
   1   1  22       22.30      -39.61    369.21 o
   3   1  22      184.48       97.85    437.22 o
   5   1  22        3.33       29.07    445.67 o
   7   1  22       16.47      -20.80    561.41 o
 -20   2  22     2056.50     1770.74    344.87 o
 -18   2  22    11303.54    13093.84    764.71 o
 -16   2  22     5832.42     5717.85    462.51 o
 -14   2  22     2131.64     2534.42    421.27 o
 -12   2  22    22944.96    22345.04   1728.98 o
 -10   2  22    12274.97    12295.92   1158.50 o
  -8   2  22     2600.19     2264.34    552.92 o
  -6   2  22    18998.32    20572.19   1641.21 o
  -4   2  22     4943.70     4528.69    754.78 o
  -2   2  22     2712.10     2412.61    412.34 o
   0   2  22    22686.98    25438.08   1415.77 o
   2   2  22     8520.36     8121.49    769.54 o
   4   2  22      691.76      398.99    471.16 o
   6   2  22     9797.13     9977.48   1009.30 o
   8   2  22    13462.26    13634.56   1182.12 o
 -19   3  22     2152.92     2352.17    431.96 o
 -17   3  22     3219.01     2936.67    415.25 o
 -15   3  22      691.68     1012.97    399.38 o
 -13   3  22     1903.55     2494.44    457.23 o
 -11   3  22     2916.04     2729.50    640.69 o
  -9   3  22       65.01      -78.99    456.38 o
  -7   3  22     2493.65     2518.86    631.91 o
  -5   3  22     1958.21     1000.52    561.70 o
  -3   3  22     1975.06     1869.40    667.02 o
  -1   3  22      561.74      583.60    380.72 o
   1   3  22     2892.82     2889.96    551.39 o
   3   3  22      415.32      423.39    461.56 o
   5   3  22      567.38      507.25    516.83 o
   7   3  22     4975.70     6030.98    982.97 o
 -20   4  22     2678.01     2414.47    474.28 o
 -18   4  22    13227.37    14580.54    867.25 o
 -16   4  22     4550.43     4994.80    490.95 o
 -14   4  22      879.45     1553.45    446.31 o
 -12   4  22    12389.21    10022.80   1123.40 o
 -10   4  22     5885.24     5924.16    886.43 o
  -8   4  22     1177.09     1061.96    570.47 o
  -6   4  22    15820.64    18694.01   1658.76 o
  -4   4  22    11084.61    11409.49   1255.04 o
  -2   4  22     2239.73     2064.55    440.42 o
   0   4  22    14068.97    14275.20   1015.00 o
   2   4  22     3036.77     2326.77    561.41 o
   4   4  22     1126.44      882.33    693.35 o
   6   4  22     8270.67     8131.30    912.21 o
 -19   5  22     5543.67     6249.63   1187.58 o
 -17   5  22     3699.89     3849.59    490.39 o
 -15   5  22      122.28     -199.31    382.37 o
 -13   5  22     4736.42     5751.64    664.04 o
 -11   5  22     5000.94     4502.36    851.32 o
  -9   5  22      137.79      754.78    552.92 o
  -7   5  22     2897.45     1843.07    675.79 o
  -5   5  22     7042.34     6205.01    982.97 o
  -3   5  22     3175.71     3672.37    794.28 o
  -1   5  22     3843.47     2605.85    501.00 o
   1   5  22     9680.30     9185.82    827.10 o
   3   5  22      513.08      -15.98    467.04 o
   5   5  22     1984.24     2568.11    811.83 o
 -16   6  22     1268.24     1131.15    398.88 o
 -14   6  22     1838.35     2394.01    667.02 o
 -12   6  22     9490.68    10268.54   1272.60 o
 -10   6  22     2019.78     2150.25    746.01 o
  -8   6  22     1641.10     2457.43    789.89 o
  -6   6  22     5924.44     5116.72    956.64 o
  -4   6  22     3924.01     3904.58    487.71 o
  -2   6  22      151.35     -360.42    412.50 o
   0   6  22     4488.11     4148.20    594.62 o
   2   6  22     5451.73     5248.63    685.06 o
   4   6  22      605.55      374.83    534.87 o
 -15   7  22      602.85      669.06    390.76 o
 -13   7  22     9060.49    11017.03    870.91 o
 -11   7  22    10104.16    10233.43   1316.48 o
  -9   7  22       37.49     -772.33    579.25 o
  -7   7  22     5353.63     6055.81   1079.51 o
  -5   7  22     9690.24    11460.60    866.55 o
  -3   7  22      331.40      335.45    397.25 o
  -1   7  22     4035.18     4441.37    598.87 o
   1   7  22     9815.11     9912.07   1426.19 o
 -12   8  22     2607.50     2661.40    561.07 o
 -10   8  22     1423.95     1014.84    467.26 o
  -8   8  22       86.20     -284.16    406.60 o
  -6   8  22     1023.53     1333.82    504.62 o
  -4   8  22      383.87      616.76    474.23 o
  -2   8  22        7.28      -66.29   1083.90 o
 -19   1  23    13964.32    16759.54    966.92 o
 -17   1  23     8059.96     7932.05    546.92 o
 -15   1  23       43.99     -426.09    234.74 o
 -13   1  23    12516.54    14060.00   1237.49 o
 -11   1  23    13042.42    14340.85   1228.71 o
  -9   1  23       55.22      166.75    394.94 o
  -7   1  23    14907.62    18237.63   1456.90 o
  -5   1  23    12253.33    12550.44   1219.94 o
  -3   1  23        1.90      366.65    326.79 o
  -1   1  23    19238.58    20792.15   1215.94 o
   1   1  23    10157.89    10911.52   1948.39 o
   3   1  23      122.37     -386.17    437.22 o
   5   1  23     8424.58     7914.34    867.77 o
 -18   2  23     1256.11     1440.24    377.62 o
 -16   2  23      382.78        7.32    288.22 o
 -14   2  23     1447.48     1429.18    460.77 o
 -12   2  23     2838.23     3615.93    675.79 o
 -10   2  23      666.00      728.45    509.04 o
  -8   2  23     1058.94     1044.41    517.82 o
  -6   2  23      116.86     -289.63    509.04 o
  -4   2  23       36.93       52.66    509.04 o
  -2   2  23        7.72      346.79    353.58 o
   0   2  23      794.50      868.51    442.13 o
   2   2  23      440.46      607.58    477.37 o
   4   2  23       43.46      362.76    501.65 o
 -19   3  23    10955.94    11740.90    764.90 o
 -17   3  23     8912.23     9544.60    845.01 o
 -15   3  23       20.96     -360.21    362.05 o
 -13   3  23    11369.30    12401.24   1290.15 o
 -11   3  23    11673.58    12155.49   1237.49 o
  -9   3  23       19.96     -781.11    438.83 o
  -7   3  23     9118.14    11181.30   1167.28 o
  -5   3  23    11111.92    11295.39   1219.94 o
  -3   3  23      310.30      219.41    552.92 o
  -1   3  23    14057.30    12876.20    945.66 o
   1   3  23     9654.92     9372.22    863.71 o
   3   3  23       31.88     -178.08    478.53 o
   5   3  23     6243.46     7200.23    850.15 o
 -18   4  23     3535.23     3639.40    522.69 o
 -16   4  23      611.59      190.85    342.56 o
 -14   4  23     2306.63     2541.04    500.85 o
 -12   4  23     5375.46     5301.02    877.65 o
 -10   4  23     1233.56     1114.62    596.80 o
  -8   4  23     1483.26     1588.55    658.24 o
  -6   4  23     2817.64     2975.24    763.56 o
  -4   4  23     1843.65     2027.38    728.45 o
  -2   4  23      741.28     1001.65    415.59 o
   0   4  23     5796.11     5039.04    912.76 o
   2   4  23     1621.08     1414.14    531.01 o
   4   4  23      146.50      125.62    514.98 o
 -17   5  23     4631.97     5133.13    707.40 o
 -15   5  23      323.52     -110.63    435.92 o
 -13   5  23     9754.90     8618.55   1158.50 o
 -11   5  23     5192.39     4572.57    912.76 o
  -9   5  23      342.14     -140.42    579.25 o
  -7   5  23     7878.79     7749.68   1097.07 o
  -5   5  23     6937.36     6836.92   1061.96 o
  -3   5  23      186.15     -324.73    605.58 o
  -1   5  23     5758.52     4511.38    611.54 o
   1   5  23     7206.09     7697.47    796.96 o
   3   5  23       15.35       17.34    754.78 o
 -14   6  23     2203.62     2369.66    798.66 o
 -12   6  23     8549.37     7065.11   1097.07 o
 -10   6  23     1551.51     1562.22    763.56 o
  -8   6  23     2072.91     1272.60    772.33 o
  -6   6  23     7964.49     7591.70   1193.61 o
  -4   6  23     3421.29     3651.04    956.64 o
  -2   6  23     1359.11     1001.32    460.69 o
   0   6  23     6918.46     6829.94    720.50 o
 -11   7  23     1719.03     1781.64    763.56 o
  -9   7  23      500.30      824.99    746.01 o
  -7   7  23     3300.13     3870.45    956.64 o
  -5   7  23     3254.64     3268.20    667.02 o
  -3   7  23       11.68       -3.51    423.55 o
 -18   0  24    10397.45    11163.75   1228.71 o
 -16   0  24      333.89      473.93    509.04 o
 -14   0  24     6776.36     7916.43    851.32 o
  -6   0  24    15619.35    15815.31   1325.26 o
  -4   0  24     2240.91     3256.09    649.46 o
  -2   0  24    15054.65    17079.13   1492.01 o
   0   0  24    14907.34    18869.54   1711.42 o
   2   0  24      454.85     -280.85    658.24 o
 -17   1  24        6.99       10.63    377.11 o
 -15   1  24      950.01      757.07    343.38 o
 -13   1  24      575.58      684.57    500.26 o
 -11   1  24      332.29     -315.96    430.05 o
  -9   1  24       81.24        8.78    456.38 o
  -7   1  24      956.45       35.11    491.49 o
  -5   1  24      183.44     -105.32    517.82 o
  -3   1  24       10.59      -64.76    539.76 o
  -1   1  24       68.48      286.33    396.60 o
   1   1  24      259.80     -583.76    433.88 o
   3   1  24      216.76     -153.18    684.57 o
 -16   2  24      155.38       -8.78    544.14 o
 -14   2  24     8056.45     8653.66   1018.08 o
 -12   2  24    11337.63    10637.15   1114.62 o
 -10   2  24      494.50      -61.44    473.93 o
  -8   2  24     8773.22    10005.24   1079.51 o
  -6   2  24    12439.66    13928.35   1360.36 o
  -4   2  24     2804.51     2115.14    710.90 o
  -2   2  24     6536.44     6518.75    652.23 o
   0   2  24    16195.81    17316.55   1169.22 o
   2   2  24     1980.38     2110.76    595.77 o
 -15   3  24      903.13      290.02    415.66 o
 -13   3  24     4595.56     4511.14    798.66 o
 -11   3  24     2172.83     1913.28    658.24 o
  -9   3  24     1279.68      315.96    561.70 o
  -7   3  24     3043.19     2606.63    737.23 o
  -5   3  24      862.39       96.54    623.13 o
  -3   3  24      174.97      157.98    596.80 o
  -1   3  24     1717.46     1026.42    504.65 o
   1   3  24      625.57       56.30    507.07 o
 -14   4  24     6588.75     7012.45   1026.85 o
 -12   4  24    10039.42    11418.27   1281.37 o
 -10   4  24       16.98     -579.25    500.26 o
  -8   4  24     6972.04     7723.35   1035.63 o
  -6   4  24    12979.97    14718.24   1492.01 o
  -4   4  24      722.43      114.09    719.68 o
  -2   4  24     5775.63     6338.79    672.57 o
   0   4  24     7539.06     6375.01    789.89 o
 -13   5  24     5118.78     6099.69   1053.18 o
 -11   5  24     2982.83     2176.58    807.44 o
  -9   5  24     1240.18      772.33    728.45 o
  -7   5  24     5109.56     5836.39   1079.51 o
  -5   5  24     4271.48     4177.63    965.42 o
  -3   5  24       11.45     -561.70    631.91 o
  -1   5  24     6075.99     6319.88    701.66 o
 -10   6  24      287.89       26.33    693.35 o
  -8   6  24     4187.55     5028.95   1000.52 o
  -6   6  24     6594.37     7152.87   1158.50 o
  -4   6  24       54.65      280.85    763.56 o
 -15   1  25     6627.71     8170.95    974.19 o
 -13   1  25    12959.50    12892.72   1237.49 o
 -11   1  25     3871.29     3370.19    667.02 o
  -9   1  25     3415.12     2668.06    667.02 o
  -7   1  25    10822.96    12576.77   1246.27 o
  -5   1  25     3654.08     3194.66    728.45 o
  -3   1  25     3776.09     3651.25    538.95 o
  -1   1  25    15751.12    15051.87   1154.11 o
 -14   2  25     1002.51      982.97    614.36 o
 -12   2  25      378.31      535.37    561.70 o
 -10   2  25      515.48      386.17    544.14 o
  -8   2  25     3132.13     4879.75    824.99 o
  -6   2  25      971.56     1527.12    693.35 o
  -4   2  25      140.31     -552.92    561.70 o
  -2   2  25      346.24      625.18    463.46 o
 -13   3  25    12222.45    12322.25   1325.26 o
 -11   3  25      594.59      342.28    605.58 o
  -9   3  25     3941.81     2834.82    789.89 o
  -7   3  25    11214.63    12471.45   1334.03 o
  -5   3  25     4365.34     4993.85    965.42 o
  -3   3  25     2461.25     2527.64    824.99 o
 -10   4  25      462.24      465.16    719.68 o
  -8   4  25     4393.06     3888.00    921.54 o
  -6   4  25     3377.14     5265.92   1009.30 o
  -4   4  25      117.02     -157.98    684.57 o
 
